# Supplementary material for: Novel analysis of the Harderian gland transcriptome response to Newcastle disease virus in two inbred chicken lines
Source: Sci Rep. 2018 Apr 26;8:6558. doi: 10.1038/s41598-018-24830-0 (PMC5920083; doi:10.1038/s41598-018-24830-0)
Supplement: Supplementary file 1 — Supplementary Tables S1-3 [file 41598_2018_24830_MOESM1_ESM.xlsx]

## Sheet: Supplementary Table S1
Novel analysis of the Harderian gland transcriptome response to Newcastle disease virus in two inbred chicken lines
Melissa S. Deist, Rodrigo A. Gallardo, David A. Bunn, Terra R. Kelly, Jack C. M. Dekkers, Huaijun Zhou, & Susan J. Lamont
Supplementary Table S1: The differentially expressed genes between the nonchallenged birds over time within each line
NA= 0 DEG for this contrast;logFC= log fold change; FDR= False discovery rate
Ensembl 87: Dec 2016
Nonchallenged Fayoumi 10 dpi - Nonchallenged Fayoumi 2 dpi
Ensembl Gene ID	Ensembl Transcript ID	Associated Gene Name	logFC	FDR	Description
ENSGALG00000016669	ENSGALT00000031540		-4.16193	0.00577284
Nonchallenged Fayoumi 10 dpi - Nonchallenged Fayoumi 6 dpi
Ensembl Gene ID	Ensembl Transcript ID	Associated Gene Name	logFC	FDR	Description
NA	NA	NA	NA	NA	NA
Nonchallenged Fayoumi 6 dpi - Nonchallenged Fayoumi 2 dpi
Ensembl Gene ID	Ensembl Transcript ID	Associated Gene Name	logFC	FDR	Description
NA	NA	NA	NA	NA	NA
Nonchallenged Leghorn 10 dpi - Nonchallenged Leghorn 2 dpi
Ensembl Gene ID	Ensembl Transcript ID	Associated Gene Name	logFC	FDR	Description
NA	NA	NA	NA	NA	NA
Nonchallenged Leghorn 6 dpi - Nonchallenged Leghorn 2 dpi
Ensembl Gene ID	Ensembl Transcript ID	Associated Gene Name	logFC	FDR	Description
NA	NA	NA	NA	NA	NA
Nonchallenged Leghorn 10 dpi - Nonchallenged Leghorn 6 dpi
Ensembl Gene ID	Ensembl Transcript ID	Associated Gene Name	logFC	FDR	Description
ENSGALG00000045967	ENSGALT00000088310		6.08635	0.00168897
ENSGALG00000043837	ENSGALT00000088218		4.99421	0.00168897
ENSGALG00000012997	ENSGALT00000021223	DNAH5	7.25642	0.00168897	dynein axonemal heavy chain 5 [Source:HGNC Symbol;Acc:HGNC:2950]
ENSGALG00000027526	ENSGALT00000043674	COL9A2	11.411	0.00168897	collagen type IX alpha 2 chain [Source:HGNC Symbol;Acc:HGNC:2218]
ENSGALG00000013376	ENSGALT00000021820	CAPSL	6.60371	0.00296976	calcyphosine like [Source:HGNC Symbol;Acc:HGNC:28375]
ENSGALG00000030712	ENSGALT00000068432		5.61135	0.003296
ENSGALG00000006119	ENSGALT00000009874	SAXO2	6.93231	0.00348997	stabilizer of axonemal microtubules 2 [Source:HGNC Symbol;Acc:HGNC:33727]
ENSGALG00000043976	ENSGALT00000088690	RSPH1	7.2192	0.00348997	radial spoke head 1 homolog [Source:HGNC Symbol;Acc:HGNC:12371]
ENSGALG00000006395	ENSGALT00000062542		3.59309	0.00473603
ENSGALG00000023925	ENSGALT00000063525		4.66711	0.00473603
ENSGALG00000015015	ENSGALT00000024216	CYTL1	8.36326	0.00473603	cytokine like 1 [Source:HGNC Symbol;Acc:HGNC:24435]
ENSGALG00000002992	ENSGALT00000004736	DAW1	3.54811	0.0049294	dynein assembly factor with WD repeats 1 [Source:HGNC Symbol;Acc:HGNC:26383]
ENSGALG00000028858	ENSGALT00000045827		4.40277	0.00517561
ENSGALG00000035166	ENSGALT00000072158	LYPD2	9.55431	0.00519024	LY6/PLAUR domain containing 2 [Source:HGNC Symbol;Acc:HGNC:25215]
ENSGALG00000006725	ENSGALT00000010881	ACAN	7.31868	0.00519024	aggrecan [Source:HGNC Symbol;Acc:HGNC:319]
ENSGALG00000017343	ENSGALT00000028025		6.48142	0.0066085
ENSGALG00000029618	ENSGALT00000053226	AGBL2	4.78872	0.0066085	ATP/GTP binding protein like 2 [Source:HGNC Symbol;Acc:HGNC:26296]
ENSGALG00000045875	ENSGALT00000087947	PSCA	2.72431	0.00873804	prostate stem cell antigen [Source:HGNC Symbol;Acc:HGNC:9500]
ENSGALG00000013072	ENSGALT00000021346		2.55606	0.00873804
ENSGALG00000008896	ENSGALT00000014468		7.0209	0.0112089
ENSGALG00000043185	ENSGALT00000078360	MATN1	6.40991	0.013623	matrilin 1, cartilage matrix protein [Source:HGNC Symbol;Acc:HGNC:6907]
ENSGALG00000004103	ENSGALT00000006527	FAM81A	4.79207	0.0143755	family with sequence similarity 81 member A [Source:HGNC Symbol;Acc:HGNC:28379]
ENSGALG00000044815	ENSGALT00000086467		6.18292	0.0173201
ENSGALG00000045392	ENSGALT00000085093		8.24956	0.0187527
ENSGALG00000002152	ENSGALT00000003373	GABRP	6.51847	0.0187527	gamma-aminobutyric acid type A receptor pi subunit [Source:HGNC Symbol;Acc:HGNC:4089]
ENSGALG00000046141	ENSGALT00000086127	C11orf88	4.7429	0.0187527	chromosome 11 open reading frame 88 [Source:HGNC Symbol;Acc:HGNC:25061]
ENSGALG00000045029	ENSGALT00000083702		4.03499	0.018821
ENSGALG00000007152	ENSGALT00000011587	FAM3D	7.36637	0.018821	family with sequence similarity 3 member D [Source:HGNC Symbol;Acc:HGNC:18665]
ENSGALG00000015079	ENSGALT00000024326	UPK1B	4.14738	0.018821	uroplakin 1B [Source:HGNC Symbol;Acc:HGNC:12578]
ENSGALG00000039323	ENSGALT00000061591		3.60277	0.018821
ENSGALG00000007965	ENSGALT00000066580	HN1	3.53126	0.0191914	hematological and neurological expressed 1 [Source:HGNC Symbol;Acc:HGNC:14569]
ENSGALG00000009902	ENSGALT00000016104	CFAP57	3.92289	0.0197125	cilia and flagella associated protein 57 [Source:HGNC Symbol;Acc:HGNC:26485]
ENSGALG00000008518	ENSGALT00000089357		6.59156	0.0197125
ENSGALG00000044478	ENSGALT00000090350	LRRIQ1	4.4569	0.0197125	leucine rich repeats and IQ motif containing 1 [Source:HGNC Symbol;Acc:HGNC:25708]
ENSGALG00000004449	ENSGALT00000007080		4.79233	0.0240288
ENSGALG00000034761	ENSGALT00000066600	FHAD1	4.68196	0.0243383	forkhead associated phosphopeptide binding domain 1 [Source:HGNC Symbol;Acc:HGNC:29408]
ENSGALG00000020139	ENSGALT00000032078	DTHD1	5.98245	0.0245338	death domain containing 1 [Source:HGNC Symbol;Acc:HGNC:37261]
ENSGALG00000007406	ENSGALT00000011978	TMPRSS4	5.68597	0.0245338	transmembrane protease, serine 4 [Source:HGNC Symbol;Acc:HGNC:11878]
ENSGALG00000016128	ENSGALT00000025981	B3GALT5	7.27723	0.0253524	beta-1,3-galactosyltransferase 5 [Source:HGNC Symbol;Acc:HGNC:920]
ENSGALG00000021183	ENSGALT00000034111	CFAP161	4.82393	0.0292815	cilia and flagella associated protein 161 [Source:HGNC Symbol;Acc:HGNC:26782]
ENSGALG00000045940	ENSGALT00000084573	NUGGC	4.66243	0.0295493	nuclear GTPase, germinal center associated [Source:HGNC Symbol;Acc:HGNC:33550]
ENSGALG00000016755	ENSGALT00000027054	KIAA1211L	4.59741	0.0311148	KIAA1211 like [Source:HGNC Symbol;Acc:HGNC:33454]
ENSGALG00000004078	ENSGALT00000006484		4.0755	0.0315408
ENSGALG00000003464	ENSGALT00000005488	TTC25	2.23399	0.0325037	tetratricopeptide repeat domain 25 [Source:HGNC Symbol;Acc:HGNC:25280]
ENSGALG00000012913	ENSGALT00000021059	PKP2	3.01061	0.0325037	plakophilin 2 [Source:HGNC Symbol;Acc:HGNC:9024]
ENSGALG00000015237	ENSGALT00000024587	PPIL6	4.44719	0.0325037	peptidylprolyl isomerase like 6 [Source:HGNC Symbol;Acc:HGNC:21557]
ENSGALG00000043922	ENSGALT00000087424		4.87481	0.0325037
ENSGALG00000013994	ENSGALT00000022674	TAAR1	5.90394	0.0325037	trace amine associated receptor 1 [Source:HGNC Symbol;Acc:HGNC:17734]
ENSGALG00000027716	ENSGALT00000010127		5.48245	0.0325037
ENSGALG00000012089	ENSGALT00000019746	C14orf37	5.84452	0.0325037	chromosome 14 open reading frame 37 [Source:HGNC Symbol;Acc:HGNC:19846]
ENSGALG00000011970	ENSGALT00000019527	CHADL	2.71281	0.0325037	chondroadherin like [Source:HGNC Symbol;Acc:HGNC:25165]
ENSGALG00000015970	ENSGALT00000037052	COL9A1	4.54946	0.0325037	collagen type IX alpha 1 chain [Source:HGNC Symbol;Acc:HGNC:2217]
ENSGALG00000005413	ENSGALT00000077041		7.16488	0.0325037
ENSGALG00000042781	ENSGALT00000070689		6.14332	0.0325037
ENSGALG00000005957	ENSGALT00000009580	SLC6A14	4.3769	0.0325037	solute carrier family 6 member 14 [Source:HGNC Symbol;Acc:HGNC:11047]
ENSGALG00000035599	ENSGALT00000061131		2.26243	0.0325037
ENSGALG00000007955	ENSGALT00000012920	SLC16A5	3.38233	0.0325109	solute carrier family 16 member 5 [Source:HGNC Symbol;Acc:HGNC:10926]
ENSGALG00000044418	ENSGALT00000084884		5.93994	0.0325109
ENSGALG00000015147	ENSGALT00000083154	ALDH1A1	4.30669	0.0325109	aldehyde dehydrogenase 1 family member A1 [Source:HGNC Symbol;Acc:HGNC:402]
ENSGALG00000004171	ENSGALT00000054649	RNF111	2.35848	0.033064	ring finger protein 111 [Source:HGNC Symbol;Acc:HGNC:17384]
ENSGALG00000034474	ENSGALT00000051700		6.0685	0.033064
ENSGALG00000005763	ENSGALT00000009258	VILL	3.65315	0.033064	villin like [Source:HGNC Symbol;Acc:HGNC:30906]
ENSGALG00000040189	ENSGALT00000070155	RIPK4	5.57142	0.0345314	receptor interacting serine/threonine kinase 4 [Source:HGNC Symbol;Acc:HGNC:496]
ENSGALG00000003660	ENSGALT00000005800	FANCF	4.78132	0.0356361	Fanconi anemia complementation group F [Source:HGNC Symbol;Acc:HGNC:3587]
ENSGALG00000033420	ENSGALT00000068580		3.46531	0.0371251
ENSGALG00000045068	ENSGALT00000087418		5.18216	0.0373665
ENSGALG00000037559	ENSGALT00000048246		6.54352	0.038785
ENSGALG00000002792	ENSGALT00000004418	SPDEF	5.45303	0.038785	SAM pointed domain containing ETS transcription factor [Source:HGNC Symbol;Acc:HGNC:17257]
ENSGALG00000016670	ENSGALT00000026902		5.91038	0.038785
ENSGALG00000028770	ENSGALT00000043884	INHBB	5.23392	0.0393953	inhibin beta B subunit [Source:HGNC Symbol;Acc:HGNC:6067]
ENSGALG00000007417	ENSGALT00000011997	ARMC4	4.1326	0.0396389	armadillo repeat containing 4 [Source:HGNC Symbol;Acc:HGNC:25583]
ENSGALG00000002432	ENSGALT00000003834	DYDC1	4.37619	0.0396389	DPY30 domain containing 1 [Source:HGNC Symbol;Acc:HGNC:23460]
ENSGALG00000046441	ENSGALT00000083297		5.96426	0.0396389
ENSGALG00000039764	ENSGALT00000053995		6.36584	0.0400433
ENSGALG00000013268	ENSGALT00000021845		3.45525	0.0409925
ENSGALG00000014508	ENSGALT00000083561	CD38	2.55728	0.0409925	CD38 molecule [Source:HGNC Symbol;Acc:HGNC:1667]
ENSGALG00000010343	ENSGALT00000016840	TSPAN1	6.99838	0.0409925	tetraspanin 1 [Source:HGNC Symbol;Acc:HGNC:20657]
ENSGALG00000001885	ENSGALT00000002921		5.63162	0.0409925
ENSGALG00000006453	ENSGALT00000062496		4.11938	0.0409925
ENSGALG00000036942	ENSGALT00000076429	KCNA3	6.97964	0.0409925	potassium voltage-gated channel subfamily A member 3 [Source:HGNC Symbol;Acc:HGNC:6221]
ENSGALG00000045075	ENSGALT00000084549		4.96497	0.0409925
ENSGALG00000003163	ENSGALT00000005006	GNAO1	3.09179	0.0409925	G protein subunit alpha o1 [Source:HGNC Symbol;Acc:HGNC:4389]
ENSGALG00000004280	ENSGALT00000006804	ANO9	7.2985	0.0409925	anoctamin 9 [Source:HGNC Symbol;Acc:HGNC:20679]
ENSGALG00000039647	ENSGALT00000083633		6.33811	0.0409925
ENSGALG00000039716	ENSGALT00000057577		1.67073	0.0409925
ENSGALG00000001662	ENSGALT00000002539	ATP10B	3.46537	0.0409925	ATPase phospholipid transporting 10B (putative) [Source:HGNC Symbol;Acc:HGNC:13543]
ENSGALG00000003819	ENSGALT00000034244	ADAP1	2.39581	0.0409925	ArfGAP with dual PH domains 1 [Source:HGNC Symbol;Acc:HGNC:16486]
ENSGALG00000012298	ENSGALT00000020097	SLC39A8	5.26213	0.0409925	solute carrier family 39 member 8 [Source:HGNC Symbol;Acc:HGNC:20862]
ENSGALG00000008518	ENSGALT00000013873		3.22891	0.0409925
ENSGALG00000003103	ENSGALT00000036283	MST1R	4.33524	0.0409925	macrophage stimulating 1 receptor [Source:HGNC Symbol;Acc:HGNC:7381]
ENSGALG00000030767	ENSGALT00000071014		5.34542	0.0409925
ENSGALG00000016361	ENSGALT00000026392	FAM110C	5.08508	0.0409925	family with sequence similarity 110 member C [Source:HGNC Symbol;Acc:HGNC:33340]
ENSGALG00000032170	ENSGALT00000055597		7.48886	0.0409925
ENSGALG00000021238	ENSGALT00000006237		3.1732	0.0409925
ENSGALG00000006693	ENSGALT00000010816		5.99608	0.0409925
ENSGALG00000010540	ENSGALT00000017155	TTC39A	4.79011	0.0409925	tetratricopeptide repeat domain 39A [Source:HGNC Symbol;Acc:HGNC:18657]
ENSGALG00000007466	ENSGALT00000012072	EDNRB2	-2.09508	0.0412322	endothelin receptor B subtype 2 precursor [Source:RefSeq peptide;Acc:NP_989451]
ENSGALG00000017023	ENSGALT00000063449	NEK5	4.91245	0.0414187	NIMA related kinase 5 [Source:HGNC Symbol;Acc:HGNC:7748]
ENSGALG00000010456	ENSGALT00000062961		4.58515	0.0433322
ENSGALG00000040773	ENSGALT00000063626	C9orf116	2.59072	0.0459702	chromosome 9 open reading frame 116 [Source:HGNC Symbol;Acc:HGNC:28435]
ENSGALG00000000920	ENSGALT00000001354	CGN	4.07354	0.0464369	cingulin [Source:HGNC Symbol;Acc:HGNC:17429]
ENSGALG00000003213	ENSGALT00000005090	LGALS2	6.43686	0.0464369	galectin 2 [Source:HGNC Symbol;Acc:HGNC:6562]
ENSGALG00000024031	ENSGALT00000040549	CYB561	6.97151	0.046788	cytochrome b561 [Source:HGNC Symbol;Acc:HGNC:2571]
ENSGALG00000002974	ENSGALT00000087454	SPHKAP	6.22894	0.046788	SPHK1 interactor, AKAP domain containing [Source:HGNC Symbol;Acc:HGNC:30619]
ENSGALG00000034212	ENSGALT00000070915	CFAP65	5.00516	0.046788	cilia and flagella associated protein 65 [Source:HGNC Symbol;Acc:HGNC:25325]
ENSGALG00000001111	ENSGALT00000001676		3.23927	0.046788
ENSGALG00000019768	ENSGALT00000087984	ACSF2	2.0231	0.046788	acyl-CoA synthetase family member 2 [Source:HGNC Symbol;Acc:HGNC:26101]
ENSGALG00000000616	ENSGALT00000084349	ELF3	4.97321	0.046788	E74 like ETS transcription factor 3 [Source:HGNC Symbol;Acc:HGNC:3318]
ENSGALG00000014267	ENSGALT00000023079	RBM47	4.57063	0.047474	RNA binding motif protein 47 [Source:HGNC Symbol;Acc:HGNC:30358]
ENSGALG00000008701	ENSGALT00000014160	XDH	4.69858	0.0482387	xanthine dehydrogenase [Source:HGNC Symbol;Acc:HGNC:12805]
ENSGALG00000001261	ENSGALT00000001914	CFAP52	3.92223	0.0490058	cilia and flagella associated protein 52 [Source:HGNC Symbol;Acc:HGNC:16053]
ENSGALG00000016157	ENSGALT00000036707	UMODL1	3.59951	0.0498624	uromodulin like 1 [Source:HGNC Symbol;Acc:HGNC:12560]
ENSGALG00000038396	ENSGALT00000081610		5.69399	0.0498624
ENSGALG00000013006	ENSGALT00000021239	ROPN1L	2.25855	0.0498624	rhophilin associated tail protein 1 like [Source:HGNC Symbol;Acc:HGNC:24060]
ENSGALG00000015166	ENSGALT00000024478	GCNT1	3.60465	0.0498624	glucosaminyl (N-acetyl) transferase 1, core 2 [Source:HGNC Symbol;Acc:HGNC:4203]
ENSGALG00000041878	ENSGALT00000062632	AQP5	5.56668	0.0498868	aquaporin 5 [Source:HGNC Symbol;Acc:HGNC:638]
ENSGALG00000021271	ENSGALT00000034291	MPZL3	4.96953	0.0498868	myelin protein zero like 3 [Source:HGNC Symbol;Acc:HGNC:27279]
ENSGALG00000006728	ENSGALT00000010884		3.14977	0.0498868
ENSGALG00000014505	ENSGALT00000023416	FGFBP1	5.8381	0.0498868	fibroblast growth factor binding protein 1 [Source:HGNC Symbol;Acc:HGNC:19695]

## Sheet: Supplementary Table S2
Novel analysis of the Harderian gland transcriptome response to Newcastle disease virus in two inbred chicken lines
Deist et al., 2018
Supplementary Table S2: DEG between the challenged and nonchallenged birds within each line and time
NA= 0 DEG for this contrast
Challenged vs. Nonchallenged
Fayoumi, 2dpi
Ensembl Gene ID	Ensembl Transcript ID	Associated Gene Name	logFC	FDR	Description
ENSGALG00000045085	ENSGALT00000085355		3.05197	0.000705557
ENSGALG00000006106	ENSGALT00000009858	TNFRSF6B	4.99957	0.00353624	TNF receptor superfamily member 6b [Source:HGNC Symbol;Acc:HGNC:11921]
ENSGALG00000043582	ENSGALT00000050091		4.58357	0.00789018
ENSGALG00000042001	ENSGALT00000066953		2.15422	0.0101653
ENSGALG00000016964	ENSGALT00000027416	EPSTI1	2.45987	0.0140476	epithelial stromal interaction 1 [Source:HGNC Symbol;Acc:HGNC:16465]
ENSGALG00000013575	ENSGALT00000022096		2.46573	0.0144352
ENSGALG00000015824	ENSGALT00000037154	CGA	-8.61835	0.022988	glycoprotein hormones, alpha polypeptide [Source:HGNC Symbol;Acc:HGNC:1885]
ENSGALG00000004859	ENSGALT00000007763	ZNFX1	1.90436	0.0331602	zinc finger NFX1-type containing 1 [Source:HGNC Symbol;Acc:HGNC:29271]
ENSGALG00000016400	ENSGALT00000026450	RSAD2	2.51116	0.0331602	radical S-adenosyl methionine domain containing 2 [Source:HGNC Symbol;Acc:HGNC:30908]
ENSGALG00000016142	ENSGALT00000025999		3.13305	0.0465689
Fayoumi, 6dpi
Ensembl Gene ID	Ensembl Transcript ID	Associated Gene Name	logFC	FDR	Description
NA	NA	NA	NA	NA	NA
Fayoumi, 10dpi
Ensembl Gene ID	Ensembl Transcript ID	Associated Gene Name	logFC	FDR	Description
ENSGALG00000043779	ENSGALT00000063846		2.53331	0.00394017
ENSGALG00000024272	ENSGALT00000022711	S100A8	2.69339	0.00672231	Protein MRP-126 [Source:UniProtKB/Swiss-Prot;Acc:P28318]
ENSGALG00000023395	ENSGALT00000038622	PLIN1	4.5996	0.00709127	perilipin-1 [Source:RefSeq peptide;Acc:NP_001120911]
ENSGALG00000041082	ENSGALT00000057593	WDR73	1.63324	0.00709127	WD repeat domain 73 [Source:HGNC Symbol;Acc:HGNC:25928]
ENSGALG00000040258	ENSGALT00000073056	FARSA	-4.85337	0.00709127	phenylalanyl-tRNA synthetase alpha subunit [Source:HGNC Symbol;Acc:HGNC:3592]
ENSGALG00000044811	ENSGALT00000090391		5.02225	0.00709127
ENSGALG00000018557	ENSGALT00000023256	SOD3	2.80064	0.0113242	superoxide dismutase 3, extracellular [Source:HGNC Symbol;Acc:HGNC:11181]
ENSGALG00000005739	ENSGALT00000009221	SCD	2.37452	0.0166534	stearoyl-CoA desaturase [Source:HGNC Symbol;Acc:HGNC:10571]
ENSGALG00000011469	ENSGALT00000018698	IGFBP2	1.6276	0.0166534	insulin like growth factor binding protein 2 [Source:HGNC Symbol;Acc:HGNC:5471]
ENSGALG00000035309	ENSGALT00000049418		2.32587	0.0166534
ENSGALG00000038775	ENSGALT00000052766	SPON1	2.01538	0.0166534	Gallus gallus spondin 1, extracellular matrix protein (SPON1), mRNA. [Source:RefSeq mRNA;Acc:NM_204851]
ENSGALG00000035803	ENSGALT00000068577		4.32062	0.0166534
ENSGALG00000041812	ENSGALT00000073955		-4.03344	0.0166534
ENSGALG00000006564	ENSGALT00000089595		-6.72589	0.0166534
ENSGALG00000037951	ENSGALT00000072248		4.85145	0.0210823
ENSGALG00000020342	ENSGALT00000032445	ABHD12B	2.09806	0.0212144	abhydrolase domain containing 12B [Source:HGNC Symbol;Acc:HGNC:19837]
ENSGALG00000012420	ENSGALT00000020302	LGALS1	1.95757	0.0223144	Beta-galactoside-binding lectin [Source:UniProtKB/Swiss-Prot;Acc:P07583]
ENSGALG00000034811	ENSGALT00000071708	RPLP2	-4.70922	0.0223144	ribosomal protein lateral stalk subunit P2 [Source:HGNC Symbol;Acc:HGNC:10377]
ENSGALG00000004184	ENSGALT00000086044	SPARC	2.47991	0.0229136	secreted protein acidic and cysteine rich [Source:HGNC Symbol;Acc:HGNC:11219]
ENSGALG00000002637	ENSGALT00000004153	RBP7	4.08319	0.0240772	retinol binding protein 7 [Source:HGNC Symbol;Acc:HGNC:30316]
ENSGALG00000040173	ENSGALT00000054886		-3.34634	0.0303883
ENSGALG00000031149	ENSGALT00000082196		1.97877	0.0317146
ENSGALG00000004093	ENSGALT00000040612	TBX22	1.74577	0.0492745	T-box 22 [Source:HGNC Symbol;Acc:HGNC:11600]
Leghorn, 2dpi
Ensembl Gene ID	Ensembl Transcript ID	Associated Gene Name	logFC	FDR	Description
ENSGALG00000045085	ENSGALT00000085355		5.08387	4.57e-09
ENSGALG00000013575	ENSGALT00000022096		4.34558	1.56e-06
ENSGALG00000012072	ENSGALT00000019721		2.25176	2.89e-05
ENSGALG00000014603	ENSGALT00000023545	C1S	2.4717	5.18e-05	complement C1s [Source:HGNC Symbol;Acc:HGNC:1247]
ENSGALG00000028982	ENSGALT00000043751		4.30542	0.000113671
ENSGALG00000004859	ENSGALT00000007763	ZNFX1	2.74554	0.000179292	zinc finger NFX1-type containing 1 [Source:HGNC Symbol;Acc:HGNC:29271]
ENSGALG00000016400	ENSGALT00000026450	RSAD2	3.79823	0.000220218	radical S-adenosyl methionine domain containing 2 [Source:HGNC Symbol;Acc:HGNC:30908]
ENSGALG00000016964	ENSGALT00000027416	EPSTI1	3.22404	0.000608051	epithelial stromal interaction 1 [Source:HGNC Symbol;Acc:HGNC:16465]
ENSGALG00000042001	ENSGALT00000066953		2.73205	0.000734912
ENSGALG00000023622	ENSGALT00000003855		4.77394	0.00405743	Avidin [Source:UniProtKB/Swiss-Prot;Acc:P02701]
ENSGALG00000016138	ENSGALT00000025993	DSCAM	-5.38067	0.00405743	DS cell adhesion molecule [Source:HGNC Symbol;Acc:HGNC:3039]
ENSGALG00000028536	ENSGALT00000044004	MPEG1	2.41094	0.00405743	macrophage expressed 1 [Source:HGNC Symbol;Acc:HGNC:29619]
ENSGALG00000013057	ENSGALT00000021310		2.25235	0.0112383
ENSGALG00000046187	ENSGALT00000087175	PARP12	1.57763	0.0112383	poly(ADP-ribose) polymerase family member 12 [Source:HGNC Symbol;Acc:HGNC:21919]
ENSGALG00000013468	ENSGALT00000021952	TLR3	2.43415	0.014849	toll like receptor 3 [Source:HGNC Symbol;Acc:HGNC:11849]
ENSGALG00000009479	ENSGALT00000015431		4.86849	0.0198402
ENSGALG00000013723	ENSGALT00000029324	OASL	3.40589	0.0198402	2'-5'-oligoadenylate synthetase like [Source:HGNC Symbol;Acc:HGNC:8090]
ENSGALG00000008231	ENSGALT00000013396	PACSIN3	-1.80745	0.0371483	protein kinase C and casein kinase substrate in neurons 3 [Source:HGNC Symbol;Acc:HGNC:8572]
ENSGALG00000016142	ENSGALT00000025999		3.44206	0.0384387
Leghorn, 6dpi
Ensembl Gene ID	Ensembl Transcript ID	Associated Gene Name	logFC	FDR	Description
ENSGALG00000016142	ENSGALT00000025999		4.00738	0.00259459
ENSGALG00000043837	ENSGALT00000088218		5.11993	0.00259459
ENSGALG00000016964	ENSGALT00000027416	EPSTI1	2.74971	0.00391279	epithelial stromal interaction 1 [Source:HGNC Symbol;Acc:HGNC:16465]
ENSGALG00000037367	ENSGALT00000057062		-6.05997	0.00404933
ENSGALG00000036290	ENSGALT00000074300		-5.14462	0.00404933
ENSGALG00000007320	ENSGALT00000011839	FXYD2	-2.93177	0.00404933	sodium/potassium-transporting ATPase subunit gamma [Source:RefSeq peptide;Acc:NP_001289113]
ENSGALG00000033957	ENSGALT00000076936	SPATS2	2.02248	0.00404933	spermatogenesis associated serine rich 2 [Source:HGNC Symbol;Acc:HGNC:18650]
ENSGALG00000039028	ENSGALT00000048021		2.33466	0.00404933
ENSGALG00000045085	ENSGALT00000085355		2.67135	0.00404933
ENSGALG00000007416	ENSGALT00000011996	CD3E	2.95848	0.00404933	CD3e molecule [Source:HGNC Symbol;Acc:HGNC:1674]
ENSGALG00000036395	ENSGALT00000076317		4.44799	0.00404933
ENSGALG00000009479	ENSGALT00000015431		4.95369	0.00404933
ENSGALG00000013376	ENSGALT00000021820	CAPSL	6.3449	0.00404933	calcyphosine like [Source:HGNC Symbol;Acc:HGNC:28375]
ENSGALG00000012997	ENSGALT00000021223	DNAH5	6.36339	0.00404933	dynein axonemal heavy chain 5 [Source:HGNC Symbol;Acc:HGNC:2950]
ENSGALG00000008896	ENSGALT00000014468		7.70835	0.00404933
ENSGALG00000035166	ENSGALT00000072158	LYPD2	9.94161	0.00404933	LY6/PLAUR domain containing 2 [Source:HGNC Symbol;Acc:HGNC:25215]
ENSGALG00000015079	ENSGALT00000024326	UPK1B	4.65978	0.00432641	uroplakin 1B [Source:HGNC Symbol;Acc:HGNC:12578]
ENSGALG00000008669	ENSGALT00000014115	CD28	5.60026	0.00432641	T-cell-specific surface glycoprotein CD28 homolog [Source:UniProtKB/Swiss-Prot;Acc:P31043]
ENSGALG00000019552	ENSGALT00000020982	SERPINB2	5.78587	0.00432641	serpin family B member 2 [Source:HGNC Symbol;Acc:HGNC:8584]
ENSGALG00000002792	ENSGALT00000004418	SPDEF	7.13497	0.00432641	SAM pointed domain containing ETS transcription factor [Source:HGNC Symbol;Acc:HGNC:17257]
ENSGALG00000013057	ENSGALT00000021310		2.1059	0.00446755
ENSGALG00000022871	ENSGALT00000036897		1.69966	0.0045988
ENSGALG00000028982	ENSGALT00000043751		2.97051	0.00493719
ENSGALG00000011190	ENSGALT00000018245		4.89204	0.00536411
ENSGALG00000044175	ENSGALT00000089767		5.93018	0.00536411
ENSGALG00000006119	ENSGALT00000009874	SAXO2	6.32414	0.00536411	stabilizer of axonemal microtubules 2 [Source:HGNC Symbol;Acc:HGNC:33727]
ENSGALG00000016128	ENSGALT00000025981	B3GALT5	8.20841	0.00536411	beta-1,3-galactosyltransferase 5 [Source:HGNC Symbol;Acc:HGNC:920]
ENSGALG00000008656	ENSGALT00000014100	ICOS	3.89318	0.00571227	inducible T-cell costimulator precursor [Source:RefSeq peptide;Acc:NP_001093758]
ENSGALG00000042781	ENSGALT00000070689		7.42969	0.00573955
ENSGALG00000006318	ENSGALT00000010214	IL21R	7.52139	0.00573955	interleukin 21 receptor [Source:HGNC Symbol;Acc:HGNC:6006]
ENSGALG00000007418	ENSGALT00000011998		2.60559	0.00636148
ENSGALG00000016852	ENSGALT00000027228		3.64331	0.00636148
ENSGALG00000007965	ENSGALT00000066580	HN1	3.7172	0.00636148	hematological and neurological expressed 1 [Source:HGNC Symbol;Acc:HGNC:14569]
ENSGALG00000008518	ENSGALT00000013873		3.92919	0.00636148
ENSGALG00000005763	ENSGALT00000009258	VILL	4.29161	0.00636148	villin like [Source:HGNC Symbol;Acc:HGNC:30906]
ENSGALG00000012873	ENSGALT00000021000	SERPINB5	5.56531	0.00641094	serpin family B member 5 [Source:HGNC Symbol;Acc:HGNC:8949]
ENSGALG00000000357	ENSGALT00000000481		4.70356	0.00648003
ENSGALG00000043051	ENSGALT00000080559	CLU	2.13738	0.00685681	clusterin [Source:HGNC Symbol;Acc:HGNC:2095]
ENSGALG00000044478	ENSGALT00000090350	LRRIQ1	4.72772	0.00690703	leucine rich repeats and IQ motif containing 1 [Source:HGNC Symbol;Acc:HGNC:25708]
ENSGALG00000014508	ENSGALT00000083561	CD38	3.02725	0.0069714	CD38 molecule [Source:HGNC Symbol;Acc:HGNC:1667]
ENSGALG00000043976	ENSGALT00000088690	RSPH1	6.31041	0.00737417	radial spoke head 1 homolog [Source:HGNC Symbol;Acc:HGNC:12371]
ENSGALG00000014603	ENSGALT00000023545	C1S	1.63249	0.0077307	complement C1s [Source:HGNC Symbol;Acc:HGNC:1247]
ENSGALG00000004859	ENSGALT00000007763	ZNFX1	1.89696	0.0077307	zinc finger NFX1-type containing 1 [Source:HGNC Symbol;Acc:HGNC:29271]
ENSGALG00000013575	ENSGALT00000022096		2.34261	0.0077307
ENSGALG00000004449	ENSGALT00000007080		5.11099	0.0077307
ENSGALG00000003213	ENSGALT00000005090	LGALS2	7.6826	0.0077307	galectin 2 [Source:HGNC Symbol;Acc:HGNC:6562]
ENSGALG00000009902	ENSGALT00000016104	CFAP57	4.03616	0.00805474	cilia and flagella associated protein 57 [Source:HGNC Symbol;Acc:HGNC:26485]
ENSGALG00000006453	ENSGALT00000062496		4.86298	0.00805474
ENSGALG00000022586	ENSGALT00000036163	HPX	5.24893	0.00805474	hemopexin [Source:HGNC Symbol;Acc:HGNC:5171]
ENSGALG00000017343	ENSGALT00000028025		5.97206	0.00805474
ENSGALG00000045105	ENSGALT00000089985		3.24383	0.0082953
ENSGALG00000016361	ENSGALT00000026392	FAM110C	6.08471	0.0084426	family with sequence similarity 110 member C [Source:HGNC Symbol;Acc:HGNC:33340]
ENSGALG00000016755	ENSGALT00000027054	KIAA1211L	4.94318	0.00850527	KIAA1211 like [Source:HGNC Symbol;Acc:HGNC:33454]
ENSGALG00000007511	ENSGALT00000012144	ITGB2	2.19539	0.00853724	integrin subunit beta 2 [Source:HGNC Symbol;Acc:HGNC:6155]
ENSGALG00000041826	ENSGALT00000065566	S100A6	2.53883	0.00853724	Protein S100-A6 [Source:UniProtKB/Swiss-Prot;Acc:Q98953]
ENSGALG00000013441	ENSGALT00000030979	INVS	2.63517	0.00853724	inversin [Source:HGNC Symbol;Acc:HGNC:17870]
ENSGALG00000010224	ENSGALT00000016620		2.71345	0.00853724
ENSGALG00000004221	ENSGALT00000006712		3.57598	0.00853724
ENSGALG00000045940	ENSGALT00000084573	NUGGC	4.97346	0.00853724	nuclear GTPase, germinal center associated [Source:HGNC Symbol;Acc:HGNC:33550]
ENSGALG00000040189	ENSGALT00000070155	RIPK4	6.31545	0.00853724	receptor interacting serine/threonine kinase 4 [Source:HGNC Symbol;Acc:HGNC:496]
ENSGALG00000002152	ENSGALT00000003373	GABRP	6.44861	0.00876745	gamma-aminobutyric acid type A receptor pi subunit [Source:HGNC Symbol;Acc:HGNC:4089]
ENSGALG00000008518	ENSGALT00000089357		6.61308	0.00876745
ENSGALG00000022696	ENSGALT00000036355	KCNE3	2.68155	0.0088284	potassium voltage-gated channel subfamily E regulatory subunit 3 [Source:HGNC Symbol;Acc:HGNC:6243]
ENSGALG00000016556	ENSGALT00000026715		3.69402	0.0088284
ENSGALG00000002496	ENSGALT00000003930		5.57039	0.0088284
ENSGALG00000007651	ENSGALT00000057169	STAT1	1.57244	0.0093205	signal transducer and activator of transcription 1 [Source:HGNC Symbol;Acc:HGNC:11362]
ENSGALG00000016986	ENSGALT00000027443	LCP1	2.1762	0.00967118	lymphocyte cytosolic protein 1 [Source:HGNC Symbol;Acc:HGNC:6528]
ENSGALG00000013723	ENSGALT00000029324	OASL	2.9071	0.00967118	2'-5'-oligoadenylate synthetase like [Source:HGNC Symbol;Acc:HGNC:8090]
ENSGALG00000007955	ENSGALT00000012920	SLC16A5	3.60996	0.00967118	solute carrier family 16 member 5 [Source:HGNC Symbol;Acc:HGNC:10926]
ENSGALG00000029569	ENSGALT00000073911		3.48058	0.0100073
ENSGALG00000003103	ENSGALT00000036283	MST1R	4.90707	0.0100073	macrophage stimulating 1 receptor [Source:HGNC Symbol;Acc:HGNC:7381]
ENSGALG00000001885	ENSGALT00000002921		6.41676	0.0102261
ENSGALG00000001331	ENSGALT00000069051	ST14	5.93109	0.0102797	suppression of tumorigenicity 14 [Source:HGNC Symbol;Acc:HGNC:11344]
ENSGALG00000014750	ENSGALT00000023784		4.47175	0.0103389
ENSGALG00000003660	ENSGALT00000005800	FANCF	5.08008	0.0103389	Fanconi anemia complementation group F [Source:HGNC Symbol;Acc:HGNC:3587]
ENSGALG00000005805	ENSGALT00000009321	PLCD1	1.53287	0.0104599	phospholipase C delta 1 [Source:HGNC Symbol;Acc:HGNC:9060]
ENSGALG00000046481	ENSGALT00000089334		2.23438	0.0104599
ENSGALG00000011537	ENSGALT00000018810	PDE10A	2.61117	0.0104599	phosphodiesterase 10A [Source:HGNC Symbol;Acc:HGNC:8772]
ENSGALG00000003819	ENSGALT00000034244	ADAP1	2.64905	0.0104599	ArfGAP with dual PH domains 1 [Source:HGNC Symbol;Acc:HGNC:16486]
ENSGALG00000026005	ENSGALT00000044669	DIO2	2.9888	0.0104599	type II iodothyronine deiodinase [Source:RefSeq peptide;Acc:NP_989445]
ENSGALG00000002992	ENSGALT00000004736	DAW1	3.05571	0.0104599	dynein assembly factor with WD repeats 1 [Source:HGNC Symbol;Acc:HGNC:26383]
ENSGALG00000008393	ENSGALT00000013673	CREB3L1	3.08318	0.0104599	cAMP responsive element binding protein 3 like 1 [Source:HGNC Symbol;Acc:HGNC:18856]
ENSGALG00000023953	ENSGALT00000040338		3.74725	0.0104599
ENSGALG00000028858	ENSGALT00000045827		3.91068	0.0104599
ENSGALG00000000920	ENSGALT00000001354	CGN	4.66922	0.0104599	cingulin [Source:HGNC Symbol;Acc:HGNC:17429]
ENSGALG00000033171	ENSGALT00000065677	TGM4	4.95871	0.0104599	transglutaminase 4 [Source:HGNC Symbol;Acc:HGNC:11780]
ENSGALG00000036942	ENSGALT00000076429	KCNA3	7.74707	0.0104599	potassium voltage-gated channel subfamily A member 3 [Source:HGNC Symbol;Acc:HGNC:6221]
ENSGALG00000009068	ENSGALT00000014757		1.75925	0.0108112
ENSGALG00000012913	ENSGALT00000021059	PKP2	3.10914	0.0108112	plakophilin 2 [Source:HGNC Symbol;Acc:HGNC:9024]
ENSGALG00000014201	ENSGALT00000022966	PARVB	-1.53542	0.0111118	parvin beta [Source:HGNC Symbol;Acc:HGNC:14653]
ENSGALG00000029618	ENSGALT00000053226	AGBL2	4.18428	0.0111118	ATP/GTP binding protein like 2 [Source:HGNC Symbol;Acc:HGNC:26296]
ENSGALG00000044449	ENSGALT00000086167		6.35599	0.0111118
ENSGALG00000032170	ENSGALT00000055597		8.54839	0.0111118
ENSGALG00000045875	ENSGALT00000087947	PSCA	2.42936	0.011135	prostate stem cell antigen [Source:HGNC Symbol;Acc:HGNC:9500]
ENSGALG00000043582	ENSGALT00000050091		3.85288	0.011135
ENSGALG00000033497	ENSGALT00000065044	FOXP4	3.95458	0.011135	forkhead box P4 [Source:HGNC Symbol;Acc:HGNC:20842]
ENSGALG00000043372	ENSGALT00000047770	RUNX3	5.05037	0.011135	runt related transcription factor 3 [Source:HGNC Symbol;Acc:HGNC:10473]
ENSGALG00000012298	ENSGALT00000020097	SLC39A8	5.87273	0.011135	solute carrier family 39 member 8 [Source:HGNC Symbol;Acc:HGNC:20862]
ENSGALG00000030002	ENSGALT00000080267	KRT18	6.23602	0.011135	keratin 18 [Source:HGNC Symbol;Acc:HGNC:6430]
ENSGALG00000035733	ENSGALT00000072703	CCR7	3.82951	0.0111655	C-C motif chemokine receptor 7 [Source:HGNC Symbol;Acc:HGNC:1608]
ENSGALG00000007152	ENSGALT00000011587	FAM3D	6.95203	0.0111655	family with sequence similarity 3 member D [Source:HGNC Symbol;Acc:HGNC:18665]
ENSGALG00000007406	ENSGALT00000011978	TMPRSS4	5.57776	0.0115724	transmembrane protease, serine 4 [Source:HGNC Symbol;Acc:HGNC:11878]
ENSGALG00000044263	ENSGALT00000064577	DEUP1	4.25058	0.0116002	deuterosome assembly protein 1 [Source:HGNC Symbol;Acc:HGNC:26344]
ENSGALG00000014971	ENSGALT00000032056	SLC2A9	4.93263	0.0116964	solute carrier family 2 member 9 [Source:HGNC Symbol;Acc:HGNC:13446]
ENSGALG00000014267	ENSGALT00000023079	RBM47	5.1645	0.0118953	RNA binding motif protein 47 [Source:HGNC Symbol;Acc:HGNC:30358]
ENSGALG00000013072	ENSGALT00000021346		2.2563	0.0119207
ENSGALG00000005413	ENSGALT00000077041		7.33107	0.0119207
ENSGALG00000003932	ENSGALT00000006265	SDC4	1.64876	0.0119302	Syndecan-4 [Source:UniProtKB/Swiss-Prot;Acc:P49416]
ENSGALG00000021271	ENSGALT00000034291	MPZL3	5.68627	0.0119302	myelin protein zero like 3 [Source:HGNC Symbol;Acc:HGNC:27279]
ENSGALG00000004078	ENSGALT00000006484		4.0817	0.0120512
ENSGALG00000041621	ENSGALT00000059872		1.48549	0.0122494
ENSGALG00000014821	ENSGALT00000075560	THEMIS	7.55346	0.0122494	thymocyte selection associated [Source:HGNC Symbol;Acc:HGNC:21569]
ENSGALG00000023689	ENSGALT00000039564	ASS1	2.84382	0.0125137	argininosuccinate synthase 1 [Source:HGNC Symbol;Acc:HGNC:758]
ENSGALG00000044074	ENSGALT00000084869		5.1468	0.0129343
ENSGALG00000031978	ENSGALT00000080014		1.98457	0.0129844
ENSGALG00000013742	ENSGALT00000022333	EZR	2.61391	0.0129844	ezrin [Source:HGNC Symbol;Acc:HGNC:12691]
ENSGALG00000016173	ENSGALT00000036706	UBASH3A	2.63703	0.0129844	ubiquitin associated and SH3 domain containing A [Source:HGNC Symbol;Acc:HGNC:12462]
ENSGALG00000010577	ENSGALT00000077403		6.11806	0.0129844
ENSGALG00000037559	ENSGALT00000048246		6.86393	0.0129844
ENSGALG00000017485	ENSGALT00000028179		3.42095	0.0130011
ENSGALG00000015167	ENSGALT00000032813	PRUNE2	-3.33933	0.0130598	prune homolog 2 [Source:HGNC Symbol;Acc:HGNC:25209]
ENSGALG00000012456	ENSGALT00000037796	RAC2	2.09764	0.0130598	ras-related C3 botulinum toxin substrate 2 (rho family, small GTP binding protein Rac2) [Source:HGNC Symbol;Acc:HGNC:9802]
ENSGALG00000027492	ENSGALT00000045846	C14orf80	2.37902	0.0130598	chromosome 14 open reading frame 80 [Source:HGNC Symbol;Acc:HGNC:20127]
ENSGALG00000038782	ENSGALT00000060216	ZC3H12D	3.83293	0.0130598	zinc finger CCCH-type containing 12D [Source:HGNC Symbol;Acc:HGNC:21175]
ENSGALG00000015902	ENSGALT00000032019		4.20608	0.0130598
ENSGALG00000010540	ENSGALT00000017155	TTC39A	5.18098	0.0130598	tetratricopeptide repeat domain 39A [Source:HGNC Symbol;Acc:HGNC:18657]
ENSGALG00000008701	ENSGALT00000014160	XDH	5.22431	0.0130598	xanthine dehydrogenase [Source:HGNC Symbol;Acc:HGNC:12805]
ENSGALG00000001319	ENSGALT00000002011	CAMK1G	-2.36441	0.0132961	calcium/calmodulin dependent protein kinase IG [Source:HGNC Symbol;Acc:HGNC:14585]
ENSGALG00000016670	ENSGALT00000026902		6.14429	0.0134389
ENSGALG00000016734	ENSGALT00000062891	SLC9A7	4.28803	0.0139098	solute carrier family 9 member A7 [Source:HGNC Symbol;Acc:HGNC:17123]
ENSGALG00000020139	ENSGALT00000032078	DTHD1	5.68361	0.0139098	death domain containing 1 [Source:HGNC Symbol;Acc:HGNC:37261]
ENSGALG00000010864	ENSGALT00000017663	EREG	7.25418	0.0143009	epiregulin [Source:HGNC Symbol;Acc:HGNC:3443]
ENSGALG00000006395	ENSGALT00000062542		3.08607	0.0143332
ENSGALG00000045075	ENSGALT00000084549		5.23799	0.0143332
ENSGALG00000013994	ENSGALT00000022674	TAAR1	5.80281	0.0143332	trace amine associated receptor 1 [Source:HGNC Symbol;Acc:HGNC:17734]
ENSGALG00000021183	ENSGALT00000034111	CFAP161	4.64878	0.014417	cilia and flagella associated protein 161 [Source:HGNC Symbol;Acc:HGNC:26782]
ENSGALG00000029440	ENSGALT00000069078		3.04539	0.0144189
ENSGALG00000045486	ENSGALT00000085990		7.05308	0.0144189
ENSGALG00000039987	ENSGALT00000049187		7.41602	0.0144189
ENSGALG00000016797	ENSGALT00000027119	FHL2	-3.38492	0.0144208	four and a half LIM domains 2 [Source:HGNC Symbol;Acc:HGNC:3703]
ENSGALG00000005675	ENSGALT00000009101	PTTG1IP	1.97541	0.0144208	pituitary tumor-transforming 1 interacting protein [Source:HGNC Symbol;Acc:HGNC:13524]
ENSGALG00000017023	ENSGALT00000063449	NEK5	5.18145	0.0144208	NIMA related kinase 5 [Source:HGNC Symbol;Acc:HGNC:7748]
ENSGALG00000006527	ENSGALT00000010551	CRTAM	5.70304	0.0144208	cytotoxic and regulatory T-cell molecule [Source:HGNC Symbol;Acc:HGNC:24313]
ENSGALG00000045029	ENSGALT00000083702		3.68013	0.0145216
ENSGALG00000044892	ENSGALT00000085977		6.29254	0.0145216
ENSGALG00000024031	ENSGALT00000040549	CYB561	7.53159	0.0145216	cytochrome b561 [Source:HGNC Symbol;Acc:HGNC:2571]
ENSGALG00000016943	ENSGALT00000027385	OLFM4	7.21859	0.0145254	olfactomedin 4 [Source:HGNC Symbol;Acc:HGNC:17190]
ENSGALG00000039764	ENSGALT00000053995		6.49146	0.0148942
ENSGALG00000003217	ENSGALT00000005095	LITAF	4.3634	0.0151955	lipopolysaccharide induced TNF factor [Source:HGNC Symbol;Acc:HGNC:16841]
ENSGALG00000007570	ENSGALT00000012241		5.35741	0.0151955
ENSGALG00000007537	ENSGALT00000012190		3.55246	0.0152007
ENSGALG00000045068	ENSGALT00000087418		5.20659	0.0153905
ENSGALG00000008663	ENSGALT00000014108	DDAH1	1.75583	0.015743	dimethylarginine dimethylaminohydrolase 1 [Source:HGNC Symbol;Acc:HGNC:2715]
ENSGALG00000000251	ENSGALT00000000330	CD79B	4.89321	0.015743	CD79b molecule [Source:HGNC Symbol;Acc:HGNC:1699]
ENSGALG00000042386	ENSGALT00000055941		6.19136	0.015743
ENSGALG00000023925	ENSGALT00000063525		3.60346	0.0158517
ENSGALG00000020575	ENSGALT00000032883		3.42838	0.0159701
ENSGALG00000019768	ENSGALT00000087984	ACSF2	2.11766	0.0162142	acyl-CoA synthetase family member 2 [Source:HGNC Symbol;Acc:HGNC:26101]
ENSGALG00000039902	ENSGALT00000050590		2.20826	0.0162142
ENSGALG00000019768	ENSGALT00000038263	ACSF2	2.46112	0.0162142	acyl-CoA synthetase family member 2 [Source:HGNC Symbol;Acc:HGNC:26101]
ENSGALG00000005094	ENSGALT00000033873		2.64401	0.0162142
ENSGALG00000032779	ENSGALT00000065980		2.80997	0.0162142
ENSGALG00000033118	ENSGALT00000047899	FAM83H	4.07736	0.0162142	family with sequence similarity 83 member H [Source:HGNC Symbol;Acc:HGNC:24797]
ENSGALG00000041280	ENSGALT00000052563	FOSB	4.30103	0.0162142	FosB proto-oncogene, AP-1 transcription factor subunit [Source:HGNC Symbol;Acc:HGNC:3797]
ENSGALG00000041878	ENSGALT00000062632	AQP5	6.02028	0.0162142	aquaporin 5 [Source:HGNC Symbol;Acc:HGNC:638]
ENSGALG00000014913	ENSGALT00000037359	ROS1	6.21704	0.0162142	ROS proto-oncogene 1, receptor tyrosine kinase [Source:HGNC Symbol;Acc:HGNC:10261]
ENSGALG00000004280	ENSGALT00000006804	ANO9	7.46193	0.0162142	anoctamin 9 [Source:HGNC Symbol;Acc:HGNC:20679]
ENSGALG00000031183	ENSGALT00000075091		7.63445	0.0162142
ENSGALG00000010343	ENSGALT00000016840	TSPAN1	7.12859	0.0163051	tetraspanin 1 [Source:HGNC Symbol;Acc:HGNC:20657]
ENSGALG00000003857	ENSGALT00000006130	ITK	3.25636	0.0164271	IL2 inducible T-cell kinase [Source:HGNC Symbol;Acc:HGNC:6171]
ENSGALG00000028770	ENSGALT00000043884	INHBB	5.22159	0.0164271	inhibin beta B subunit [Source:HGNC Symbol;Acc:HGNC:6067]
ENSGALG00000000616	ENSGALT00000084349	ELF3	5.25191	0.0164271	E74 like ETS transcription factor 3 [Source:HGNC Symbol;Acc:HGNC:3318]
ENSGALG00000015441	ENSGALT00000024905	CD247	1.97865	0.016543	CD247 molecule [Source:HGNC Symbol;Acc:HGNC:1677]
ENSGALG00000042003	ENSGALT00000068771		6.15514	0.016543
ENSGALG00000001583	ENSGALT00000002404	TRAF1	2.62046	0.0165867	TNF receptor associated factor 1 [Source:HGNC Symbol;Acc:HGNC:12031]
ENSGALG00000045251	ENSGALT00000089846		3.19715	0.0165867
ENSGALG00000001220	ENSGALT00000001852	HERPUD1	2.9705	0.0166605	homocysteine inducible ER protein with ubiquitin like domain 1 [Source:HGNC Symbol;Acc:HGNC:13744]
ENSGALG00000039927	ENSGALT00000053939		3.83024	0.016682
ENSGALG00000014943	ENSGALT00000024106	FAM169A	2.89849	0.0169197	family with sequence similarity 169 member A [Source:HGNC Symbol;Acc:HGNC:29138]
ENSGALG00000031735	ENSGALT00000049599	CD5	4.50315	0.0169582	CD5 molecule [Source:HGNC Symbol;Acc:HGNC:1685]
ENSGALG00000009017	ENSGALT00000014669	STEAP2	2.33144	0.0174766	STEAP2 metalloreductase [Source:HGNC Symbol;Acc:HGNC:17885]
ENSGALG00000006655	ENSGALT00000046845	MAP3K13	2.80498	0.0174766	mitogen-activated protein kinase kinase kinase 13 [Source:HGNC Symbol;Acc:HGNC:6852]
ENSGALG00000026468	ENSGALT00000045614	CHSY1	2.87249	0.0174766	chondroitin sulfate synthase 1 [Source:HGNC Symbol;Acc:HGNC:17198]
ENSGALG00000045330	ENSGALT00000086959		-5.3686	0.0175069
ENSGALG00000031058	ENSGALT00000073611		-1.88927	0.0175069
ENSGALG00000006802	ENSGALT00000057354	LAMB2	3.58186	0.0175069	laminin subunit beta-2 precursor [Source:RefSeq peptide;Acc:NP_989497]
ENSGALG00000038559	ENSGALT00000067844	CD8A	3.87349	0.0175069	Gallus gallus CD8a molecule (CD8A), mRNA. [Source:RefSeq mRNA;Acc:NM_205235]
ENSGALG00000014979	ENSGALT00000024165	FRK	5.69366	0.0175069	fyn related Src family tyrosine kinase [Source:HGNC Symbol;Acc:HGNC:3955]
ENSGALG00000001740	ENSGALT00000002671	MGAT5B	2.08072	0.017508	mannosyl (alpha-1,6-)-glycoprotein beta-1,6-N-acetyl-glucosaminyltransferase, isozyme B [Source:HGNC Symbol;Acc:HGNC:24140]
ENSGALG00000001662	ENSGALT00000002539	ATP10B	3.4905	0.0175269	ATPase phospholipid transporting 10B (putative) [Source:HGNC Symbol;Acc:HGNC:13543]
ENSGALG00000046441	ENSGALT00000083297		5.88166	0.0175269
ENSGALG00000043016	ENSGALT00000062959		6.13059	0.0175269
ENSGALG00000011796	ENSGALT00000019248		4.13903	0.0175582
ENSGALG00000007808	ENSGALT00000012666	HID1	2.43846	0.017578	HID1 domain containing [Source:HGNC Symbol;Acc:HGNC:15736]
ENSGALG00000042193	ENSGALT00000078421	GAL5	5.51647	0.017578	Gallinacin-5 [Source:UniProtKB/Swiss-Prot;Acc:Q6IV26]
ENSGALG00000009830	ENSGALT00000015982		5.53498	0.017578
ENSGALG00000038254	ENSGALT00000062218	CUZD1	8.26431	0.017578	CUB and zona pellucida like domains 1 [Source:HGNC Symbol;Acc:HGNC:17937]
ENSGALG00000008424	ENSGALT00000040245	CALML3	5.49402	0.0176779	calmodulin like 3 [Source:HGNC Symbol;Acc:HGNC:1452]
ENSGALG00000014687	ENSGALT00000023671	EPHA1	6.37231	0.0177937	EPH receptor A1 [Source:HGNC Symbol;Acc:HGNC:3385]
ENSGALG00000037802	ENSGALT00000052400		7.03062	0.0177937
ENSGALG00000032296	ENSGALT00000047707		-3.40747	0.0177947
ENSGALG00000026862	ENSGALT00000044685	CLDN1	1.9402	0.0177947	claudin 1 [Source:HGNC Symbol;Acc:HGNC:2032]
ENSGALG00000046130	ENSGALT00000089612		2.02358	0.0177947
ENSGALG00000003644	ENSGALT00000005772		3.30122	0.0177947
ENSGALG00000000806	ENSGALT00000001168	LINGO3	3.40144	0.0177947	leucine rich repeat and Ig domain containing 3 [Source:HGNC Symbol;Acc:HGNC:21206]
ENSGALG00000039966	ENSGALT00000078126		3.47107	0.0177947
ENSGALG00000011806	ENSGALT00000019269		3.86708	0.0177947
ENSGALG00000031906	ENSGALT00000080307	FAM83C	5.51276	0.0177947	family with sequence similarity 83 member C [Source:HGNC Symbol;Acc:HGNC:16121]
ENSGALG00000010494	ENSGALT00000017089	SLC5A9	5.6662	0.0177947	solute carrier family 5 member 9 [Source:HGNC Symbol;Acc:HGNC:22146]
ENSGALG00000005543	ENSGALT00000008892		5.73243	0.0177947
ENSGALG00000029445	ENSGALT00000059705	FADS6	5.80856	0.0177947	fatty acid desaturase 6 [Source:HGNC Symbol;Acc:HGNC:30459]
ENSGALG00000043342	ENSGALT00000073383		6.31795	0.0179534
ENSGALG00000005951	ENSGALT00000009569		5.28517	0.0181956
ENSGALG00000014812	ENSGALT00000023915	SIDT1	4.47424	0.0187154	SID1 transmembrane family member 1 [Source:HGNC Symbol;Acc:HGNC:25967]
ENSGALG00000044471	ENSGALT00000087602		5.62409	0.0187154
ENSGALG00000020679	ENSGALT00000033099		5.80888	0.0187154
ENSGALG00000046393	ENSGALT00000084043		4.6606	0.0187511
ENSGALG00000020805	ENSGALT00000033345	LRRC8D	2.73156	0.0187831	leucine rich repeat containing 8 family member D [Source:HGNC Symbol;Acc:HGNC:16992]
ENSGALG00000026627	ENSGALT00000043553		-4.29129	0.0188716
ENSGALG00000045510	ENSGALT00000089626		6.11239	0.0188716
ENSGALG00000012593	ENSGALT00000020565		6.12625	0.0188716
ENSGALG00000040802	ENSGALT00000069934		7.61303	0.0188716
ENSGALG00000034144	ENSGALT00000047925		8.42179	0.0188716
ENSGALG00000012934	ENSGALT00000021097		1.83952	0.018947
ENSGALG00000013546	ENSGALT00000029348		2.06141	0.018947
ENSGALG00000016969	ENSGALT00000036493		2.18026	0.018947
ENSGALG00000036093	ENSGALT00000050074	PTPN7	2.38617	0.019115	protein tyrosine phosphatase, non-receptor type 7 [Source:HGNC Symbol;Acc:HGNC:9659]
ENSGALG00000035903	ENSGALT00000055761	FAM46A	3.07636	0.0191483	family with sequence similarity 46 member A [Source:HGNC Symbol;Acc:HGNC:18345]
ENSGALG00000043355	ENSGALT00000060656	CELSR1	2.25363	0.0192275	cadherin EGF LAG seven-pass G-type receptor 1 [Source:HGNC Symbol;Acc:HGNC:1850]
ENSGALG00000033631	ENSGALT00000080250	MYC	1.73438	0.0192346	Myc proto-oncogene protein [Source:UniProtKB/Swiss-Prot;Acc:P01109]
ENSGALG00000013091	ENSGALT00000021369		1.82563	0.0192346
ENSGALG00000026525	ENSGALT00000046059	EBP	2.89808	0.0192346	CCAAT/enhancer binding protein alpha [Source:HGNC Symbol;Acc:HGNC:1833]
ENSGALG00000029785	ENSGALT00000060912		3.0177	0.0192346
ENSGALG00000004231	ENSGALT00000040455	IFNLR1	3.16443	0.0192346	Interferon lambda receptor 1 [Source:UniProtKB/Swiss-Prot;Acc:K9JA28]
ENSGALG00000004103	ENSGALT00000006527	FAM81A	4.06485	0.0192346	family with sequence similarity 81 member A [Source:HGNC Symbol;Acc:HGNC:28379]
ENSGALG00000010825	ENSGALT00000017599	AGR2	5.53031	0.0192804	anterior gradient 2, protein disulphide isomerase family member [Source:HGNC Symbol;Acc:HGNC:328]
ENSGALG00000038243	ENSGALT00000069140		-4.44357	0.0197189
ENSGALG00000020488	ENSGALT00000032685		1.20626	0.0197189
ENSGALG00000004171	ENSGALT00000054649	RNF111	2.21949	0.0197189	ring finger protein 111 [Source:HGNC Symbol;Acc:HGNC:17384]
ENSGALG00000011646	ENSGALT00000019035	PLD4	3.06862	0.0197189	phospholipase D family member 4 [Source:HGNC Symbol;Acc:HGNC:23792]
ENSGALG00000044927	ENSGALT00000089421		2.80701	0.0198638
ENSGALG00000043922	ENSGALT00000087424		4.44366	0.020083
ENSGALG00000028759	ENSGALT00000045072	LYPD6B	4.4087	0.0202185	LY6/PLAUR domain containing 6B [Source:HGNC Symbol;Acc:HGNC:27018]
ENSGALG00000023824	ENSGALT00000010186		3.84615	0.0203453
ENSGALG00000030834	ENSGALT00000079736	ATP8B1	5.92991	0.0203453	ATPase phospholipid transporting 8B1 [Source:HGNC Symbol;Acc:HGNC:3706]
ENSGALG00000012577	ENSGALT00000020544	FRMD3	4.70175	0.0204338	FERM domain containing 3 [Source:HGNC Symbol;Acc:HGNC:24125]
ENSGALG00000005957	ENSGALT00000009580	SLC6A14	4.00024	0.0207066	solute carrier family 6 member 14 [Source:HGNC Symbol;Acc:HGNC:11047]
ENSGALG00000001405	ENSGALT00000040280	IRF6	4.90617	0.0208353	interferon regulatory factor 6 [Source:HGNC Symbol;Acc:HGNC:6121]
ENSGALG00000000919	ENSGALT00000001353	PIGR	5.85165	0.0208353	polymeric immunoglobulin receptor [Source:HGNC Symbol;Acc:HGNC:8968]
ENSGALG00000009562	ENSGALT00000015569		5.31314	0.0208874
ENSGALG00000026970	ENSGALT00000043563		1.29566	0.020911
ENSGALG00000015669	ENSGALT00000025267	PTBP3	2.23635	0.020911	polypyrimidine tract binding protein 3 [Source:HGNC Symbol;Acc:HGNC:10253]
ENSGALG00000042838	ENSGALT00000067256	TRAF2	1.13275	0.0209547	TNF receptor associated factor 2 [Source:HGNC Symbol;Acc:HGNC:12032]
ENSGALG00000003464	ENSGALT00000005488	TTC25	2.03883	0.0209547	tetratricopeptide repeat domain 25 [Source:HGNC Symbol;Acc:HGNC:25280]
ENSGALG00000016022	ENSGALT00000025809	RUNX1	2.52263	0.0209547	runt related transcription factor 1 [Source:HGNC Symbol;Acc:HGNC:10471]
ENSGALG00000023622	ENSGALT00000003855		3.00082	0.0209547	Avidin [Source:UniProtKB/Swiss-Prot;Acc:P02701]
ENSGALG00000019932	ENSGALT00000031707		3.67532	0.0209547
ENSGALG00000001091	ENSGALT00000001635	C1orf116	3.93713	0.0209547	chromosome 1 open reading frame 116 [Source:HGNC Symbol;Acc:HGNC:28667]
ENSGALG00000013548	ENSGALT00000029351	GZMA	4.40525	0.0209547	granzyme A precursor [Source:RefSeq peptide;Acc:NP_989788]
ENSGALG00000045182	ENSGALT00000088004		4.54178	0.0209547
ENSGALG00000000695	ENSGALT00000000983	MFSD4A	5.035	0.0209547	major facilitator superfamily domain containing 4A [Source:HGNC Symbol;Acc:HGNC:25433]
ENSGALG00000016805	ENSGALT00000027128	SULT1C3	5.19933	0.0209547	sulfotransferase family 1C member 3 [Source:HGNC Symbol;Acc:HGNC:33543]
ENSGALG00000009495	ENSGALT00000038732	FGFR2	6.22551	0.0209547	Fibroblast growth factor receptor 2 [Source:UniProtKB/Swiss-Prot;Acc:P18461]
ENSGALG00000016680	ENSGALT00000026916	TFAP2B	6.71687	0.0209547	transcription factor AP-2-beta [Source:RefSeq peptide;Acc:NP_990226]
ENSGALG00000014904	ENSGALT00000024038	CLUL1	-3.9872	0.0209894	clusterin like 1 [Source:HGNC Symbol;Acc:HGNC:2096]
ENSGALG00000017228	ENSGALT00000027844		-2.45601	0.0209894
ENSGALG00000010237	ENSGALT00000016641	NPC2	1.31572	0.0209894	NPC intracellular cholesterol transporter 2 [Source:HGNC Symbol;Acc:HGNC:14537]
ENSGALG00000040926	ENSGALT00000059434	SAMSN1	2.52652	0.0209894	SAM domain, SH3 domain and nuclear localization signals 1 [Source:HGNC Symbol;Acc:HGNC:10528]
ENSGALG00000019716	ENSGALT00000006099	KRT20	3.78457	0.0209894	keratin, type I cytoskeletal 20 [Source:RefSeq peptide;Acc:NP_001264910]
ENSGALG00000027407	ENSGALT00000043231	GPR132	4.2358	0.0209894	G protein-coupled receptor 132 [Source:HGNC Symbol;Acc:HGNC:17482]
ENSGALG00000006655	ENSGALT00000010764	MAP3K13	4.76736	0.0209894	mitogen-activated protein kinase kinase kinase 13 [Source:HGNC Symbol;Acc:HGNC:6852]
ENSGALG00000014505	ENSGALT00000023416	FGFBP1	5.86068	0.0209894	fibroblast growth factor binding protein 1 [Source:HGNC Symbol;Acc:HGNC:19695]
ENSGALG00000038752	ENSGALT00000065625		6.59354	0.0209894
ENSGALG00000034952	ENSGALT00000070799		-3.39254	0.021063
ENSGALG00000009929	ENSGALT00000070086	SOST	-3.06648	0.021063	sclerostin [Source:HGNC Symbol;Acc:HGNC:13771]
ENSGALG00000012072	ENSGALT00000019721		1.21049	0.021063
ENSGALG00000011572	ENSGALT00000018877	ASPG	1.62196	0.021063	asparaginase [Source:HGNC Symbol;Acc:HGNC:20123]
ENSGALG00000001486	ENSGALT00000002254	ZAP70	2.77323	0.021063	zeta chain of T cell receptor associated protein kinase 70 [Source:HGNC Symbol;Acc:HGNC:12858]
ENSGALG00000020331	ENSGALT00000032424		3.41208	0.021063
ENSGALG00000033700	ENSGALT00000049160		-2.60862	0.0211548
ENSGALG00000004247	ENSGALT00000006755	MORN3	-1.06404	0.0211548	MORN repeat containing 3 [Source:HGNC Symbol;Acc:HGNC:29807]
ENSGALG00000003144	ENSGALT00000049075	TRIM25	1.90264	0.0211548	tripartite motif containing 25 [Source:HGNC Symbol;Acc:HGNC:12932]
ENSGALG00000016324	ENSGALT00000026335		3.51547	0.0211548
ENSGALG00000026187	ENSGALT00000046024	NMNAT3	-2.04924	0.0211917	nicotinamide nucleotide adenylyltransferase 3 [Source:HGNC Symbol;Acc:HGNC:20989]
ENSGALG00000031132	ENSGALT00000077744		6.2509	0.0213172
ENSGALG00000015346	ENSGALT00000024766	NFKBIZ	1.84296	0.021333	NFKB inhibitor zeta [Source:HGNC Symbol;Acc:HGNC:29805]
ENSGALG00000014944	ENSGALT00000024107	GCNT4	4.25024	0.021333	glucosaminyl (N-acetyl) transferase 4, core 2 [Source:HGNC Symbol;Acc:HGNC:17973]
ENSGALG00000011551	ENSGALT00000018840	JCHAIN	6.05458	0.0213376	joining chain of multimeric IgA and IgM [Source:HGNC Symbol;Acc:HGNC:5713]
ENSGALG00000032955	ENSGALT00000051413	TUFT1	1.88129	0.0215043	tuftelin 1 [Source:HGNC Symbol;Acc:HGNC:12422]
ENSGALG00000016185	ENSGALT00000026078	SLC37A1	2.7856	0.0215043	solute carrier family 37 member 1 [Source:HGNC Symbol;Acc:HGNC:11024]
ENSGALG00000016459	ENSGALT00000026555	FAM84A	3.28754	0.0215043	family with sequence similarity 84 member A [Source:HGNC Symbol;Acc:HGNC:20743]
ENSGALG00000031164	ENSGALT00000068056	WFDC2	5.60264	0.0215043	WAP four-disulfide core domain 2 [Source:HGNC Symbol;Acc:HGNC:15939]
ENSGALG00000043026	ENSGALT00000073015		2.5915	0.021829
ENSGALG00000010473	ENSGALT00000017056	PDZK1IP1	5.00778	0.0218687	PDZK1 interacting protein 1 [Source:HGNC Symbol;Acc:HGNC:16887]
ENSGALG00000006480	ENSGALT00000010476	TCF7	2.69382	0.0219935	transcription factor 7 (T-cell specific, HMG-box) [Source:HGNC Symbol;Acc:HGNC:11639]
ENSGALG00000011657	ENSGALT00000032978	EAF2	4.41161	0.0219935	ELL-associated factor 2 [Source:UniProtKB/Swiss-Prot;Acc:Q5ZHP7]
ENSGALG00000032713	ENSGALT00000078617	FOXA1	5.36209	0.0219935	forkhead box A1 [Source:HGNC Symbol;Acc:HGNC:5021]
ENSGALG00000032190	ENSGALT00000074139	MICAL1	2.55547	0.0220103	microtubule associated monooxygenase, calponin and LIM domain containing 1 [Source:HGNC Symbol;Acc:HGNC:20619]
ENSGALG00000045067	ENSGALT00000089901		4.73399	0.0220103
ENSGALG00000027716	ENSGALT00000010127		4.81827	0.0220103
ENSGALG00000032672	ENSGALT00000080474	KRT5	6.1429	0.0220103
ENSGALG00000010223	ENSGALT00000016619	GLIPR1	6.51449	0.0220103	GLI pathogenesis related 1 [Source:HGNC Symbol;Acc:HGNC:17001]
ENSGALG00000001558	ENSGALT00000002368	MOV10	1.86084	0.0220397	Mov10 RISC complex RNA helicase [Source:HGNC Symbol;Acc:HGNC:7200]
ENSGALG00000037997	ENSGALT00000062505	RGS22	2.06361	0.0220397	regulator of G-protein signaling 22 [Source:HGNC Symbol;Acc:HGNC:24499]
ENSGALG00000028451	ENSGALT00000046070		2.10885	0.0220397	Metallothionein [Source:UniProtKB/Swiss-Prot;Acc:P68497]
ENSGALG00000030141	ENSGALT00000082806		3.70939	0.0220397
ENSGALG00000036789	ENSGALT00000048322	ADGRL2	3.76643	0.0220397	adhesion G protein-coupled receptor L2 [Source:HGNC Symbol;Acc:HGNC:18582]
ENSGALG00000020827	ENSGALT00000011624	ATP13A4	5.82195	0.0220397	ATPase 13A4 [Source:HGNC Symbol;Acc:HGNC:25422]
ENSGALG00000021139	ENSGALT00000009519		6.13759	0.0222074
ENSGALG00000015833	ENSGALT00000025528		1.56695	0.022433
ENSGALG00000019795	ENSGALT00000031441		1.82551	0.0227114
ENSGALG00000000894	ENSGALT00000001315	APCDD1	2.07651	0.0227114	Protein APCDD1 [Source:UniProtKB/Swiss-Prot;Acc:Q5R2I8]
ENSGALG00000016012	ENSGALT00000025797		6.10823	0.0227114
ENSGALG00000041146	ENSGALT00000046837		5.84609	0.0228024
ENSGALG00000038075	ENSGALT00000075517		-1.89342	0.0228789
ENSGALG00000030375	ENSGALT00000073427		-1.82882	0.0229213
ENSGALG00000000645	ENSGALT00000000918		4.54666	0.0230353
ENSGALG00000006519	ENSGALT00000010531	KIAA1024	-1.97076	0.0231719	KIAA1024 [Source:HGNC Symbol;Acc:HGNC:29172]
ENSGALG00000016325	ENSGALT00000026336		1.95083	0.0231719	Glutathione S-transferase [Source:UniProtKB/Swiss-Prot;Acc:Q08392]
ENSGALG00000014509	ENSGALT00000043970	BST1	4.47615	0.0231719	bone marrow stromal cell antigen 1 [Source:HGNC Symbol;Acc:HGNC:1118]
ENSGALG00000028519	ENSGALT00000042858	CCR10	7.10628	0.0231719	C-C motif chemokine receptor 10 [Source:HGNC Symbol;Acc:HGNC:4474]
ENSGALG00000006679	ENSGALT00000033711	BPIFB4	7.89974	0.0231719	BPI fold containing family B member 4 [Source:HGNC Symbol;Acc:HGNC:16179]
ENSGALG00000042001	ENSGALT00000066953		1.66682	0.0232066
ENSGALG00000012877	ENSGALT00000021004	CREB3L2	3.02243	0.0232066	cAMP responsive element binding protein 3 like 2 [Source:HGNC Symbol;Acc:HGNC:23720]
ENSGALG00000031737	ENSGALT00000065611		4.26505	0.0232066
ENSGALG00000008952	ENSGALT00000014558	NOXA1	4.86873	0.0232066	NADPH oxidase activator 1 [Source:HGNC Symbol;Acc:HGNC:10668]
ENSGALG00000013086	ENSGALT00000021364	IKZF1	2.80098	0.0233698	IKAROS family zinc finger 1 [Source:HGNC Symbol;Acc:HGNC:13176]
ENSGALG00000041380	ENSGALT00000079478	BFIV21	1.46797	0.0233698
ENSGALG00000016446	ENSGALT00000070715	ATP6V1C2	2.82069	0.0233835	ATPase H+ transporting V1 subunit C2 [Source:HGNC Symbol;Acc:HGNC:18264]
ENSGALG00000029354	ENSGALT00000079269	GMIP	2.95403	0.0233835	GEM interacting protein [Source:HGNC Symbol;Acc:HGNC:24852]
ENSGALG00000006728	ENSGALT00000010884		3.06869	0.0233835
ENSGALG00000014984	ENSGALT00000024171	F2RL1	3.67717	0.0233835	F2R like trypsin receptor 1 [Source:HGNC Symbol;Acc:HGNC:3538]
ENSGALG00000014455	ENSGALT00000023341	LPAR5	3.46925	0.023415	lysophosphatidic acid receptor 5 [Source:HGNC Symbol;Acc:HGNC:13307]
ENSGALG00000008997	ENSGALT00000014634	STEAP4	5.53355	0.0236682	STEAP4 metalloreductase [Source:HGNC Symbol;Acc:HGNC:21923]
ENSGALG00000030905	ENSGALT00000082122		-1.85265	0.0237138
ENSGALG00000032428	ENSGALT00000071685		2.11386	0.0239218
ENSGALG00000038069	ENSGALT00000055012		3.48956	0.0239218
ENSGALG00000017136	ENSGALT00000027681	GJB2	3.95012	0.0239218	Gap junction beta-6 protein [Source:UniProtKB/Swiss-Prot;Acc:O93533]
ENSGALG00000012790	ENSGALT00000020869	DSP	4.249	0.0239218	desmoplakin [Source:HGNC Symbol;Acc:HGNC:3052]
ENSGALG00000013268	ENSGALT00000021845		3.19381	0.0240079
ENSGALG00000028341	ENSGALT00000045496		4.18193	0.0240079
ENSGALG00000046141	ENSGALT00000086127	C11orf88	3.78723	0.024087	chromosome 11 open reading frame 88 [Source:HGNC Symbol;Acc:HGNC:25061]
ENSGALG00000039334	ENSGALT00000052081		-1.22252	0.0241128
ENSGALG00000007874	ENSGALT00000012787	IL18	1.33726	0.0245208	Gallus gallus interleukin 18 (IL18), mRNA. [Source:RefSeq mRNA;Acc:NM_204608]
ENSGALG00000040080	ENSGALT00000065457		1.55358	0.0245208
ENSGALG00000045870	ENSGALT00000084468		1.74505	0.0245208
ENSGALG00000007817	ENSGALT00000012687	EHF	5.26218	0.0245208	ETS homologous factor [Source:HGNC Symbol;Acc:HGNC:3246]
ENSGALG00000044293	ENSGALT00000084216	IGSF10	1.56567	0.0246053	immunoglobulin superfamily member 10 [Source:HGNC Symbol;Acc:HGNC:26384]
ENSGALG00000002786	ENSGALT00000004399	PSTPIP1	2.14539	0.0246053	proline-serine-threonine phosphatase interacting protein 1 [Source:HGNC Symbol;Acc:HGNC:9580]
ENSGALG00000003227	ENSGALT00000005109	RAB11FIP4	2.64666	0.0246053	RAB11 family interacting protein 4 [Source:HGNC Symbol;Acc:HGNC:30267]
ENSGALG00000015166	ENSGALT00000024478	GCNT1	3.467	0.0246053	glucosaminyl (N-acetyl) transferase 1, core 2 [Source:HGNC Symbol;Acc:HGNC:4203]
ENSGALG00000046192	ENSGALT00000088864		4.03413	0.0246053
ENSGALG00000033954	ENSGALT00000087608	TMEM248	4.28426	0.0246053	transmembrane protein 248 [Source:HGNC Symbol;Acc:HGNC:25476]
ENSGALG00000028115	ENSGALT00000042760	SFN	5.63656	0.0246053	stratifin [Source:HGNC Symbol;Acc:HGNC:10773]
ENSGALG00000009963	ENSGALT00000016196	LYZ	5.83443	0.0246426	Lysozyme C [Source:UniProtKB/Swiss-Prot;Acc:P00698]
ENSGALG00000014166	ENSGALT00000022911	TSPO	1.69021	0.0247703	translocator protein [Source:HGNC Symbol;Acc:HGNC:1158]
ENSGALG00000004386	ENSGALT00000038513	SOX9	3.41424	0.0247703	Transcription factor SOX-9 [Source:UniProtKB/Swiss-Prot;Acc:P48434]
ENSGALG00000034552	ENSGALT00000061912		-2.40673	0.0248399
ENSGALG00000016687	ENSGALT00000026926	P2RY8	2.84139	0.0248399	P2Y purinoceptor 8 [Source:UniProtKB/Swiss-Prot;Acc:Q5ZI82]
ENSGALG00000013911	ENSGALT00000022552		2.60159	0.0250144
ENSGALG00000001933	ENSGALT00000002987	CORO2A	3.92966	0.0251488	coronin 2A [Source:HGNC Symbol;Acc:HGNC:2255]
ENSGALG00000032704	ENSGALT00000070245		4.26953	0.0251488
ENSGALG00000028570	ENSGALT00000044844		4.70361	0.0251488
ENSGALG00000034474	ENSGALT00000051700		5.2261	0.0251502
ENSGALG00000039554	ENSGALT00000074615		5.89119	0.0251502
ENSGALG00000008440	ENSGALT00000013750	CHST1	4.84979	0.0251783	carbohydrate sulfotransferase 1 [Source:HGNC Symbol;Acc:HGNC:1969]
ENSGALG00000019325	ENSGALT00000030617		1.73954	0.025607
ENSGALG00000027986	ENSGALT00000044428	NIPAL1	5.13613	0.025607	NIPA like domain containing 1 [Source:HGNC Symbol;Acc:HGNC:27194]
ENSGALG00000039497	ENSGALT00000047383	TFAP2E	5.73228	0.025607	transcription factor AP-2 epsilon [Source:HGNC Symbol;Acc:HGNC:30774]
ENSGALG00000001894	ENSGALT00000002930		2.27733	0.0256701
ENSGALG00000016132	ENSGALT00000036727		6.57525	0.0259089
ENSGALG00000033717	ENSGALT00000061986		6.21247	0.0259508
ENSGALG00000014268	ENSGALT00000023080	CHRNA9	5.84994	0.0261738	Neuronal acetylcholine receptor subunit alpha-9 [Source:UniProtKB/Swiss-Prot;Acc:Q9PTS8]
ENSGALG00000046455	ENSGALT00000087440		4.91094	0.0262591
ENSGALG00000009409	ENSGALT00000015328	MYNN	1.24016	0.0263203	myoneurin [Source:HGNC Symbol;Acc:HGNC:14955]
ENSGALG00000021273	ENSGALT00000011876	TMPRSS13	3.51376	0.0263203	transmembrane protease, serine 13 [Source:HGNC Symbol;Acc:HGNC:29808]
ENSGALG00000011544	ENSGALT00000018829		4.73431	0.0263203
ENSGALG00000014640	ENSGALT00000023595		5.64926	0.0263203
ENSGALG00000044580	ENSGALT00000086028		5.3311	0.0264313
ENSGALG00000005473	ENSGALT00000008793		1.15181	0.0264446	Arylamine N-acetyltransferase, pineal gland isozyme NAT-3 [Source:UniProtKB/Swiss-Prot;Acc:P13914]
ENSGALG00000010326	ENSGALT00000016809	FLVCR2	2.9685	0.0265318	feline leukemia virus subgroup C cellular receptor family member 2 [Source:HGNC Symbol;Acc:HGNC:20105]
ENSGALG00000000692	ENSGALT00000000975	CDK18	3.13905	0.026679	cyclin dependent kinase 18 [Source:HGNC Symbol;Acc:HGNC:8751]
ENSGALG00000038146	ENSGALT00000072415		1.93164	0.0268577
ENSGALG00000016721	ENSGALT00000026984	PLCXD1	2.47934	0.0269593	phosphatidylinositol specific phospholipase C X domain containing 1 [Source:HGNC Symbol;Acc:HGNC:23148]
ENSGALG00000010233	ENSGALT00000016634	SYNDIG1L	-2.42494	0.0270686	synapse differentiation inducing 1 like [Source:HGNC Symbol;Acc:HGNC:32388]
ENSGALG00000009069	ENSGALT00000014761	CAPN14	3.80509	0.0270686	calpain 14 [Source:HGNC Symbol;Acc:HGNC:16664]
ENSGALG00000011345	ENSGALT00000018514		6.40831	0.0270686
ENSGALG00000044623	ENSGALT00000085216		5.88751	0.0270749
ENSGALG00000016448	ENSGALT00000026539	KCNF1	-1.98099	0.0271762	potassium voltage-gated channel modifier subfamily F member 1 [Source:HGNC Symbol;Acc:HGNC:6246]
ENSGALG00000035867	ENSGALT00000054122	ELF5	5.28643	0.0271837	E74 like ETS transcription factor 5 [Source:HGNC Symbol;Acc:HGNC:3320]
ENSGALG00000006602	ENSGALT00000010657	SYT8	5.5296	0.0271837	synaptotagmin 8 [Source:HGNC Symbol;Acc:HGNC:19264]
ENSGALG00000012416	ENSGALT00000020297		4.09202	0.027284
ENSGALG00000003445	ENSGALT00000005458	MGST3	-0.793397	0.0273031	microsomal glutathione S-transferase 3 [Source:HGNC Symbol;Acc:HGNC:7064]
ENSGALG00000037402	ENSGALT00000059653	CTGF	1.5801	0.0273031	connective tissue growth factor [Source:HGNC Symbol;Acc:HGNC:2500]
ENSGALG00000045820	ENSGALT00000086834		4.43667	0.0273031
ENSGALG00000033198	ENSGALT00000058969	MYO5C	4.48401	0.0273031	myosin VC [Source:HGNC Symbol;Acc:HGNC:7604]
ENSGALG00000043551	ENSGALT00000075745		5.90821	0.0273031
ENSGALG00000032620	ENSGALT00000067350		5.99471	0.0275021
ENSGALG00000015073	ENSGALT00000024306	TMEM39A	1.74433	0.0275684	transmembrane protein 39A [Source:HGNC Symbol;Acc:HGNC:25600]
ENSGALG00000032718	ENSGALT00000048428	NIPAL2	4.49355	0.0279753	NIPA like domain containing 2 [Source:HGNC Symbol;Acc:HGNC:25854]
ENSGALG00000017150	ENSGALT00000027700	ARHGAP20	1.36529	0.0282737	Rho GTPase activating protein 20 [Source:HGNC Symbol;Acc:HGNC:18357]
ENSGALG00000045581	ENSGALT00000088857		2.09463	0.0282737
ENSGALG00000043064	ENSGALT00000069086		4.1148	0.0282737
ENSGALG00000001261	ENSGALT00000001914	CFAP52	3.65788	0.028446	cilia and flagella associated protein 52 [Source:HGNC Symbol;Acc:HGNC:16053]
ENSGALG00000044427	ENSGALT00000086099	MZB1	5.9497	0.028553	marginal zone B and B1 cell specific protein [Source:HGNC Symbol;Acc:HGNC:30125]
ENSGALG00000017272	ENSGALT00000082154	VWF	2.9058	0.028677	von Willebrand factor [Source:HGNC Symbol;Acc:HGNC:12726]
ENSGALG00000008381	ENSGALT00000013654		-1.12086	0.0287969	transmembrane protein 237 [Source:RefSeq peptide;Acc:NP_001292073]
ENSGALG00000007025	ENSGALT00000011366	CPNE8	1.88903	0.0287969	copine 8 [Source:HGNC Symbol;Acc:HGNC:23498]
ENSGALG00000008623	ENSGALT00000014051	TOR4A	2.05954	0.0287969	torsin family 4 member A [Source:HGNC Symbol;Acc:HGNC:25981]
ENSGALG00000045392	ENSGALT00000085093		6.02131	0.0288234
ENSGALG00000034868	ENSGALT00000070141	otokeratin	2.94232	0.0289866	keratin 7 [Source:HGNC Symbol;Acc:HGNC:6445]
ENSGALG00000035498	ENSGALT00000082983	INPP5D	1.27709	0.0292135	inositol polyphosphate-5-phosphatase D [Source:HGNC Symbol;Acc:HGNC:6079]
ENSGALG00000001571	ENSGALT00000002387	MYO1F	1.63415	0.0292135	myosin IF [Source:HGNC Symbol;Acc:HGNC:7600]
ENSGALG00000003039	ENSGALT00000004808	SRM	1.8351	0.0292135	spermidine synthase [Source:HGNC Symbol;Acc:HGNC:11296]
ENSGALG00000003548	ENSGALT00000005611	BAIAP2L1	2.43003	0.0292135	BAI1 associated protein 2 like 1 [Source:HGNC Symbol;Acc:HGNC:21649]
ENSGALG00000022720	ENSGALT00000036439		3.89481	0.0292135
ENSGALG00000012866	ENSGALT00000083784		3.92639	0.0292135
ENSGALG00000041427	ENSGALT00000079320		5.95974	0.0292135
ENSGALG00000045901	ENSGALT00000084744		6.02248	0.0292135
ENSGALG00000004249	ENSGALT00000006759	GRHL3	7.01702	0.0292135	grainyhead like transcription factor 3 [Source:HGNC Symbol;Acc:HGNC:25839]
ENSGALG00000000748	ENSGALT00000001087	TJP3	2.7257	0.0298923	tight junction protein 3 [Source:HGNC Symbol;Acc:HGNC:11829]
ENSGALG00000028496	ENSGALT00000034380		7.16165	0.0299228
ENSGALG00000010050	ENSGALT00000016331		-2.77578	0.0300718
ENSGALG00000033234	ENSGALT00000081456	JAK3	2.24768	0.0300718	tyrosine-protein kinase JAK3 [Source:RefSeq peptide;Acc:NP_990327]
ENSGALG00000006379	ENSGALT00000010306	SHH	4.00344	0.0300718	sonic hedgehog [Source:HGNC Symbol;Acc:HGNC:10848]
ENSGALG00000030350	ENSGALT00000082865		5.00604	0.0300718
ENSGALG00000011822	ENSGALT00000019296	CANT1	1.91533	0.0301048	calcium activated nucleotidase 1 [Source:HGNC Symbol;Acc:HGNC:19721]
ENSGALG00000046548	ENSGALT00000086162		-1.84621	0.0301957
ENSGALG00000007381	ENSGALT00000011936	SERPING1	1.22611	0.0301957	serpin family G member 1 [Source:HGNC Symbol;Acc:HGNC:1228]
ENSGALG00000003510	ENSGALT00000005552	UCK2	1.28547	0.0301957	uridine-cytidine kinase 2 [Source:HGNC Symbol;Acc:HGNC:12562]
ENSGALG00000041760	ENSGALT00000063570	CLTCL1	1.7707	0.0301957	clathrin heavy chain like 1 [Source:HGNC Symbol;Acc:HGNC:2093]
ENSGALG00000008936	ENSGALT00000014522		2.31569	0.0301957
ENSGALG00000000736	ENSGALT00000001052	MATK	2.41309	0.0301957	megakaryocyte-associated tyrosine kinase [Source:HGNC Symbol;Acc:HGNC:6906]
ENSGALG00000001882	ENSGALT00000002917		2.49651	0.0301957
ENSGALG00000032701	ENSGALT00000064619	LY96	2.63279	0.0301957	lymphocyte antigen 96 [Source:HGNC Symbol;Acc:HGNC:17156]
ENSGALG00000041101	ENSGALT00000068087	GALNT6	5.3811	0.0301957	polypeptide N-acetylgalactosaminyltransferase 6 [Source:HGNC Symbol;Acc:HGNC:4128]
ENSGALG00000005349	ENSGALT00000008577		5.57776	0.0301957
ENSGALG00000031496	ENSGALT00000005545		5.65696	0.0301957
ENSGALG00000034713	ENSGALT00000059677		6.53822	0.0301957
ENSGALG00000008747	ENSGALT00000014236	ITGA8	2.04499	0.030483	integrin subunit alpha 8 [Source:HGNC Symbol;Acc:HGNC:6144]
ENSGALG00000038943	ENSGALT00000080978	RASSF5	1.80277	0.03059
ENSGALG00000000544	ENSGALT00000035251	RAB44	2.45102	0.03059	RAB44, member RAS oncogene family [Source:HGNC Symbol;Acc:HGNC:21068]
ENSGALG00000010979	ENSGALT00000017886		4.21764	0.03059
ENSGALG00000003076	ENSGALT00000004863	TNFSF6	3.41793	0.0308084	Fas ligand [Source:HGNC Symbol;Acc:HGNC:11936]
ENSGALG00000032471	ENSGALT00000059985		1.98461	0.0308597
ENSGALG00000042285	ENSGALT00000073167		5.64173	0.0308597
ENSGALG00000010963	ENSGALT00000017844		2.94424	0.0308698
ENSGALG00000002432	ENSGALT00000003834	DYDC1	3.78852	0.0308698	DPY30 domain containing 1 [Source:HGNC Symbol;Acc:HGNC:23460]
ENSGALG00000006911	ENSGALT00000065721	TMC5	5.54804	0.0309652	transmembrane channel like 5 [Source:HGNC Symbol;Acc:HGNC:22999]
ENSGALG00000006809	ENSGALT00000011012	POU2AF1	5.25561	0.0309794	POU class 2 associating factor 1 [Source:HGNC Symbol;Acc:HGNC:9211]
ENSGALG00000040804	ENSGALT00000075348		2.59148	0.0315028
ENSGALG00000042718	ENSGALT00000068870		6.02549	0.0315028
ENSGALG00000003837	ENSGALT00000006090	ADCY7	1.61446	0.0317498	adenylate cyclase 7 [Source:HGNC Symbol;Acc:HGNC:238]
ENSGALG00000009959	ENSGALT00000016187		2.83074	0.0317498
ENSGALG00000008341	ENSGALT00000074085	FURIN	2.31507	0.0318467	furin, paired basic amino acid cleaving enzyme [Source:HGNC Symbol;Acc:HGNC:8568]
ENSGALG00000010868	ENSGALT00000017667	MACC1	5.56843	0.0318672	MACC1, MET transcriptional regulator [Source:HGNC Symbol;Acc:HGNC:30215]
ENSGALG00000040993	ENSGALT00000056719	BAMBI	2.93202	0.0319037	BMP and activin membrane bound inhibitor [Source:HGNC Symbol;Acc:HGNC:30251]
ENSGALG00000028817	ENSGALT00000042631	OTX1	5.8777	0.0319364	orthodenticle homeobox 1 [Source:HGNC Symbol;Acc:HGNC:8521]
ENSGALG00000045535	ENSGALT00000089340		7.76412	0.0320228
ENSGALG00000026957	ENSGALT00000044069	SEMA4G	2.3733	0.0321879	semaphorin 4G [Source:HGNC Symbol;Acc:HGNC:10735]
ENSGALG00000013900	ENSGALT00000022537	MAP7	4.53075	0.0321879	microtubule associated protein 7 [Source:HGNC Symbol;Acc:HGNC:6869]
ENSGALG00000034964	ENSGALT00000049764	SYTL1	4.54027	0.0321879	synaptotagmin like 1 [Source:HGNC Symbol;Acc:HGNC:15584]
ENSGALG00000040769	ENSGALT00000055248		-3.19958	0.0322178
ENSGALG00000013740	ENSGALT00000022329	SLC20A1	2.53394	0.0322279	solute carrier family 20 member 1 [Source:HGNC Symbol;Acc:HGNC:10946]
ENSGALG00000015006	ENSGALT00000024199	MAB21L3	3.07493	0.0322395	mab-21 like 3 [Source:HGNC Symbol;Acc:HGNC:26787]
ENSGALG00000011164	ENSGALT00000018199	CHN2	2.83829	0.0322985	chimerin 2 [Source:HGNC Symbol;Acc:HGNC:1944]
ENSGALG00000015331	ENSGALT00000024745	GNE	3.46621	0.0322985	glucosamine (UDP-N-acetyl)-2-epimerase/N-acetylmannosamine kinase [Source:HGNC Symbol;Acc:HGNC:23657]
ENSGALG00000035153	ENSGALT00000053615		4.0208	0.0322985
ENSGALG00000006306	ENSGALT00000010196	UROC1	-2.41213	0.0323229	urocanate hydratase 1 [Source:HGNC Symbol;Acc:HGNC:26444]
ENSGALG00000014561	ENSGALT00000023485	PTPN6	1.49395	0.0325864	protein tyrosine phosphatase, non-receptor type 6 [Source:HGNC Symbol;Acc:HGNC:9658]
ENSGALG00000039107	ENSGALT00000066351		-3.08371	0.0326248
ENSGALG00000039791	ENSGALT00000075043	DOLPP1	1.8614	0.0327048	dolichyldiphosphatase 1 [Source:HGNC Symbol;Acc:HGNC:29565]
ENSGALG00000014659	ENSGALT00000023629		1.14659	0.032799
ENSGALG00000023454	ENSGALT00000038804		5.06164	0.032799
ENSGALG00000013094	ENSGALT00000021376	DDC	5.53313	0.0329065	dopa decarboxylase [Source:HGNC Symbol;Acc:HGNC:2719]
ENSGALG00000000761	ENSGALT00000001106	TSKU	1.28853	0.0331101	Tsukushin [Source:UniProtKB/Swiss-Prot;Acc:Q65Z91]
ENSGALG00000001207	ENSGALT00000001830		2.17726	0.0331681
ENSGALG00000006695	ENSGALT00000010819	BCR	1.02189	0.0332384	BCR, RhoGEF and GTPase activating protein [Source:HGNC Symbol;Acc:HGNC:1014]
ENSGALG00000033017	ENSGALT00000081688	C2orf88	2.60675	0.0332384	chromosome 2 open reading frame 88 [Source:HGNC Symbol;Acc:HGNC:28191]
ENSGALG00000007546	ENSGALT00000039549		3.27511	0.0332384
ENSGALG00000038584	ENSGALT00000071079		4.44279	0.0332384
ENSGALG00000002097	ENSGALT00000003270		6.23244	0.0332575	Gallus gallus epididymal protein-like (LOC415324), mRNA. [Source:RefSeq mRNA;Acc:NM_001193276]
ENSGALG00000045580	ENSGALT00000090299		-1.94322	0.0335503
ENSGALG00000043910	ENSGALT00000088879	OR5AS1	-3.57493	0.0336369	olfactory receptor family 5 subfamily AS member 1 [Source:HGNC Symbol;Acc:HGNC:15261]
ENSGALG00000006352	ENSGALT00000010268	CH25H	1.39929	0.0336369	cholesterol 25-hydroxylase [Source:HGNC Symbol;Acc:HGNC:1907]
ENSGALG00000013372	ENSGALT00000021816	IL7R	2.00359	0.0336369	interleukin 7 receptor [Source:HGNC Symbol;Acc:HGNC:6024]
ENSGALG00000033570	ENSGALT00000050158		2.47442	0.0336369
ENSGALG00000036145	ENSGALT00000049365		4.29516	0.0336369
ENSGALG00000034761	ENSGALT00000066600	FHAD1	3.66972	0.0339148	forkhead associated phosphopeptide binding domain 1 [Source:HGNC Symbol;Acc:HGNC:29408]
ENSGALG00000011733	ENSGALT00000019166		1.60295	0.0340237
ENSGALG00000034347	ENSGALT00000052377		2.56666	0.0340237
ENSGALG00000028290	ENSGALT00000043255	C21orf91	1.47784	0.0345919	chromosome 21 open reading frame 91 [Source:HGNC Symbol;Acc:HGNC:16459]
ENSGALG00000006471	ENSGALT00000010452	SLCO2A1	1.59848	0.0345919	solute carrier organic anion transporter family member 2A1 [Source:HGNC Symbol;Acc:HGNC:10955]
ENSGALG00000040447	ENSGALT00000074058	CDCP1	2.99833	0.0345919	CUB domain containing protein 1 [Source:HGNC Symbol;Acc:HGNC:24357]
ENSGALG00000039641	ENSGALT00000080143		3.47877	0.0345919
ENSGALG00000013869	ENSGALT00000022493	IL20RA	4.11038	0.0345919	interleukin 20 receptor subunit alpha [Source:HGNC Symbol;Acc:HGNC:6003]
ENSGALG00000036391	ENSGALT00000056244	GFPT1	2.83134	0.0352049	glutamine--fructose-6-phosphate transaminase 1 [Source:HGNC Symbol;Acc:HGNC:4241]
ENSGALG00000041192	ENSGALT00000053962	IFIH1	1.41925	0.0354724	interferon-induced helicase C domain-containing protein 1 [Source:RefSeq peptide;Acc:NP_001180567]
ENSGALG00000007417	ENSGALT00000011997	ARMC4	3.49882	0.0355828	armadillo repeat containing 4 [Source:HGNC Symbol;Acc:HGNC:25583]
ENSGALG00000003374	ENSGALT00000005333	ESRP2	4.94104	0.0355828	Epithelial splicing regulatory protein 2 [Source:UniProtKB/Swiss-Prot;Acc:Q5ZLR4]
ENSGALG00000036710	ENSGALT00000061653		5.68194	0.0355828
ENSGALG00000035207	ENSGALT00000049625	TDO2	-1.81519	0.0359591	tryptophan 2,3-dioxygenase [Source:HGNC Symbol;Acc:HGNC:11708]
ENSGALG00000040072	ENSGALT00000078867		4.41934	0.0359591
ENSGALG00000031078	ENSGALT00000074800		-1.74403	0.0366232
ENSGALG00000013177	ENSGALT00000021521	BCAT1	1.71038	0.0366232	branched chain amino acid transaminase 1 [Source:HGNC Symbol;Acc:HGNC:976]
ENSGALG00000033087	ENSGALT00000054767	STAT4	2.74535	0.0366232	signal transducer and activator of transcription 4 [Source:HGNC Symbol;Acc:HGNC:11365]
ENSGALG00000039118	ENSGALT00000060228	Meis2a.1	3.94895	0.0366232	Meis homeobox 2 [Source:HGNC Symbol;Acc:HGNC:7001]
ENSGALG00000042068	ENSGALT00000050227		5.52462	0.0366232
ENSGALG00000024122	ENSGALT00000040746		6.66252	0.0366232
ENSGALG00000015362	ENSGALT00000036882	TRAT1	3.19648	0.0367563	T cell receptor associated transmembrane adaptor 1 [Source:HGNC Symbol;Acc:HGNC:30698]
ENSGALG00000001862	ENSGALT00000002882	ST6GALNAC1	3.42746	0.0367792	Alpha-N-acetylgalactosaminide alpha-2,6-sialyltransferase 1 [Source:UniProtKB/Swiss-Prot;Acc:Q92183]
ENSGALG00000014428	ENSGALT00000023307	TAPBPL	1.39644	0.03691	TAP binding protein like [Source:HGNC Symbol;Acc:HGNC:30683]
ENSGALG00000007536	ENSGALT00000012188		2.53954	0.0370913
ENSGALG00000000902	ENSGALT00000001324	KDF1	3.40424	0.0370913	keratinocyte differentiation factor 1 [Source:HGNC Symbol;Acc:HGNC:26624]
ENSGALG00000021039	ENSGALT00000006717	HKDC1	4.97214	0.0370913	hexokinase domain containing 1 [Source:HGNC Symbol;Acc:HGNC:23302]
ENSGALG00000014252	ENSGALT00000023051		7.10726	0.0371397
ENSGALG00000026768	ENSGALT00000044226	SLCO4C1	2.33472	0.0375395	solute carrier organic anion transporter family member 4C1 [Source:HGNC Symbol;Acc:HGNC:23612]
ENSGALG00000006252	ENSGALT00000033333	LMO4	1.3905	0.0377739	LIM domain only 4 [Source:HGNC Symbol;Acc:HGNC:6644]
ENSGALG00000017118	ENSGALT00000027655	MIPEP	-0.84026	0.0377941	mitochondrial intermediate peptidase [Source:HGNC Symbol;Acc:HGNC:7104]
ENSGALG00000046532	ENSGALT00000085616	C15orf48	1.63451	0.0377941	chromosome 15 open reading frame 48 [Source:HGNC Symbol;Acc:HGNC:29898]
ENSGALG00000015226	ENSGALT00000036783		2.30467	0.0378366
ENSGALG00000013193	ENSGALT00000021554	IRX2	2.69066	0.0378799	iroquois homeobox 2 [Source:HGNC Symbol;Acc:HGNC:14359]
ENSGALG00000001717	ENSGALT00000002634	SLC16A1	-1.03723	0.0381405	solute carrier family 16 member 1 [Source:HGNC Symbol;Acc:HGNC:10922]
ENSGALG00000035031	ENSGALT00000046491	HEY1	-1.0333	0.0381405	hes related family bHLH transcription factor with YRPW motif 1 [Source:HGNC Symbol;Acc:HGNC:4880]
ENSGALG00000007912	ENSGALT00000012849	ATP9A	1.27735	0.0381405	ATPase phospholipid transporting 9A (putative) [Source:HGNC Symbol;Acc:HGNC:13540]
ENSGALG00000016304	ENSGALT00000026304	LRRC1	2.25532	0.0381405	leucine rich repeat containing 1 [Source:HGNC Symbol;Acc:HGNC:14307]
ENSGALG00000037225	ENSGALT00000052979		7.89871	0.0386691
ENSGALG00000011222	ENSGALT00000018300	IL12RB2	4.59511	0.0387154	interleukin-12 receptor subunit beta-2 precursor [Source:RefSeq peptide;Acc:NP_001264556]
ENSGALG00000038993	ENSGALT00000047771		3.01482	0.0388445
ENSGALG00000004243	ENSGALT00000006748	IFITM3	3.92241	0.0388756
ENSGALG00000005589	ENSGALT00000008969	SYNGR3	1.57184	0.038946	synaptogyrin 3 [Source:HGNC Symbol;Acc:HGNC:11501]
ENSGALG00000012089	ENSGALT00000019746	C14orf37	5.00866	0.0390602	chromosome 14 open reading frame 37 [Source:HGNC Symbol;Acc:HGNC:19846]
ENSGALG00000029301	ENSGALT00000065435	BMP2	1.89317	0.0390605	bone morphogenetic protein 2 [Source:HGNC Symbol;Acc:HGNC:1069]
ENSGALG00000015854	ENSGALT00000025559	PGM3	2.22223	0.0390605	phosphoglucomutase 3 [Source:HGNC Symbol;Acc:HGNC:8907]
ENSGALG00000026299	ENSGALT00000045648		1.67345	0.0392517
ENSGALG00000043353	ENSGALT00000053687		5.7932	0.0392773
ENSGALG00000008237	ENSGALT00000013404	GRAMD3	-1.5807	0.0393085	GRAM domain containing 3 [Source:HGNC Symbol;Acc:HGNC:24911]
ENSGALG00000004111	ENSGALT00000006538	GPR174	2.71732	0.0395655	G protein-coupled receptor 174 [Source:HGNC Symbol;Acc:HGNC:30245]
ENSGALG00000032108	ENSGALT00000057703		3.14	0.0396413
ENSGALG00000046222	ENSGALT00000088958		1.78573	0.039687
ENSGALG00000037975	ENSGALT00000057070		-2.053	0.0398435
ENSGALG00000009494	ENSGALT00000070829	THAP5	-1.65549	0.0398435	THAP domain containing 5 [Source:HGNC Symbol;Acc:HGNC:23188]
ENSGALG00000017119	ENSGALT00000027657	TNFRSF19	-1.1915	0.0398435	TNF receptor superfamily member 19 [Source:HGNC Symbol;Acc:HGNC:11915]
ENSGALG00000012685	ENSGALT00000020698	KDM1B	1.12644	0.0398435	lysine demethylase 1B [Source:HGNC Symbol;Acc:HGNC:21577]
ENSGALG00000029497	ENSGALT00000073900		2.58489	0.0398435
ENSGALG00000027793	ENSGALT00000017809	SCN9A	2.80462	0.0398435	sodium channel protein type 9 subunit alpha [Source:RefSeq peptide;Acc:NP_001280211]
ENSGALG00000045891	ENSGALT00000084020		6.40994	0.0398435
ENSGALG00000041427	ENSGALT00000071381		7.38577	0.0398435
ENSGALG00000041533	ENSGALT00000070479		1.72319	0.0400263
ENSGALG00000034011	ENSGALT00000075877	PMS1	2.24558	0.0400263	PMS1 homolog 1, mismatch repair system component [Source:HGNC Symbol;Acc:HGNC:9121]
ENSGALG00000042275	ENSGALT00000080375		2.36647	0.0400263
ENSGALG00000012545	ENSGALT00000020489	CYTIP	2.65049	0.0400263	cytohesin 1 interacting protein [Source:HGNC Symbol;Acc:HGNC:9506]
ENSGALG00000033170	ENSGALT00000059357		2.7823	0.0400263
ENSGALG00000007803	ENSGALT00000012658		2.82428	0.0400263
ENSGALG00000039243	ENSGALT00000080404		3.52274	0.0400263
ENSGALG00000028424	ENSGALT00000045975	GJB3	3.98097	0.0400263	gap junction protein beta 3 [Source:HGNC Symbol;Acc:HGNC:4285]
ENSGALG00000003859	ENSGALT00000006132		4.23455	0.0400263
ENSGALG00000041522	ENSGALT00000051367	CLCF1	4.29464	0.0400263	cardiotrophin-like cytokine factor 1 [Source:HGNC Symbol;Acc:HGNC:17412]
ENSGALG00000030270	ENSGALT00000056626		5.78384	0.0400263
ENSGALG00000030614	ENSGALT00000065881		6.20807	0.0400263
ENSGALG00000010303	ENSGALT00000016762		1.96234	0.0401575
ENSGALG00000005315	ENSGALT00000008518	RPUSD1	2.87704	0.0401575	RNA pseudouridylate synthase domain containing 1 [Source:HGNC Symbol;Acc:HGNC:14173]
ENSGALG00000004760	ENSGALT00000007595	TMEM116	1.50561	0.0402004	transmembrane protein 116 [Source:HGNC Symbol;Acc:HGNC:25084]
ENSGALG00000037325	ENSGALT00000049525	SERP1	2.16769	0.0402601	stress associated endoplasmic reticulum protein 1 [Source:HGNC Symbol;Acc:HGNC:10759]
ENSGALG00000022815	ENSGALT00000036713		2.42999	0.0402601	Gallinacin-1 [Source:UniProtKB/Swiss-Prot;Acc:P46156]
ENSGALG00000016927	ENSGALT00000027364		1.2216	0.0405547
ENSGALG00000029006	ENSGALT00000044682	SYPL1	2.17003	0.0405594	synaptophysin like 1 [Source:HGNC Symbol;Acc:HGNC:11507]
ENSGALG00000027243	ENSGALT00000045854		4.29045	0.0405843
ENSGALG00000016157	ENSGALT00000036707	UMODL1	3.16002	0.0406774	uromodulin like 1 [Source:HGNC Symbol;Acc:HGNC:12560]
ENSGALG00000033161	ENSGALT00000066181		5.68339	0.0408264
ENSGALG00000037077	ENSGALT00000057867	CCR5	2.75461	0.0409134
ENSGALG00000042031	ENSGALT00000067351	GPX2	4.2718	0.0410072	glutathione peroxidase 2 [Source:RefSeq peptide;Acc:NP_001264783]
ENSGALG00000008548	ENSGALT00000013926	MDH1B	2.22029	0.0410485	malate dehydrogenase 1B [Source:HGNC Symbol;Acc:HGNC:17836]
ENSGALG00000014934	ENSGALT00000024087	HS3ST1	1.49231	0.0410922	heparan sulfate-glucosamine 3-sulfotransferase 1 [Source:HGNC Symbol;Acc:HGNC:5194]
ENSGALG00000023691	ENSGALT00000039577	ENTPD7	3.08506	0.0410922	ectonucleoside triphosphate diphosphohydrolase 7 [Source:HGNC Symbol;Acc:HGNC:19745]
ENSGALG00000012576	ENSGALT00000077398	RASEF	4.04876	0.0410922	RAS and EF-hand domain containing [Source:HGNC Symbol;Acc:HGNC:26464]
ENSGALG00000041650	ENSGALT00000060040	DUSP7	1.17611	0.0415566	dual specificity phosphatase 7 [Source:HGNC Symbol;Acc:HGNC:3073]
ENSGALG00000008930	ENSGALT00000014514	B3GNT2	2.26057	0.0416754	UDP-GlcNAc:betaGal beta-1,3-N-acetylglucosaminyltransferase 2 [Source:HGNC Symbol;Acc:HGNC:15629]
ENSGALG00000032259	ENSGALT00000046696	SIX3	4.94502	0.0416754	SIX homeobox 3 [Source:HGNC Symbol;Acc:HGNC:10889]
ENSGALG00000036593	ENSGALT00000082069		3.54088	0.041877
ENSGALG00000014321	ENSGALT00000023145	SMIM14	2.01578	0.0418862	small integral membrane protein 14 [Source:HGNC Symbol;Acc:HGNC:27321]
ENSGALG00000009667	ENSGALT00000015737	MFAP3L	1.60737	0.0419708	microfibrillar associated protein 3 like [Source:HGNC Symbol;Acc:HGNC:29083]
ENSGALG00000025680	ENSGALT00000042593	SNORA25	2.09798	0.0419708	Small nucleolar RNA SNORA25 [Source:RFAM;Acc:RF00402]
ENSGALG00000001728	ENSGALT00000002652	NACC2	0.991753	0.042261	NACC family member 2 [Source:HGNC Symbol;Acc:HGNC:23846]
ENSGALG00000005644	ENSGALT00000009051	MYO1G	2.21701	0.042261	myosin IG [Source:HGNC Symbol;Acc:HGNC:13880]
ENSGALG00000023616	ENSGALT00000039303	LRRC31	2.40174	0.042261	leucine rich repeat containing 31 [Source:HGNC Symbol;Acc:HGNC:26261]
ENSGALG00000028047	ENSGALT00000044699	RHOV	2.53114	0.042261	ras homolog family member V [Source:HGNC Symbol;Acc:HGNC:18313]
ENSGALG00000039040	ENSGALT00000079315		5.16684	0.042261
ENSGALG00000035599	ENSGALT00000061131		1.81554	0.0424161
ENSGALG00000037316	ENSGALT00000071898		2.2434	0.0424161
ENSGALG00000010889	ENSGALT00000017699	HOOK1	1.9065	0.0424346	hook microtubule tethering protein 1 [Source:HGNC Symbol;Acc:HGNC:19884]
ENSGALG00000014126	ENSGALT00000059512		3.8599	0.0424569
ENSGALG00000032402	ENSGALT00000052441	VSTM2B	-2.02003	0.0428	V-set and transmembrane domain containing 2B [Source:HGNC Symbol;Acc:HGNC:33595]
ENSGALG00000010595	ENSGALT00000017244	GPR65	2.24101	0.0428	G protein-coupled receptor 65 [Source:HGNC Symbol;Acc:HGNC:4517]
ENSGALG00000040351	ENSGALT00000077733		2.96717	0.0428
ENSGALG00000008702	ENSGALT00000014161	OVOL2	4.60192	0.0428	ovo like zinc finger 2 [Source:HGNC Symbol;Acc:HGNC:15804]
ENSGALG00000005448	ENSGALT00000084918	MYL3	-2.23279	0.043034	myosin light chain 3 [Source:HGNC Symbol;Acc:HGNC:7584]
ENSGALG00000027707	ENSGALT00000043287	ESM1	-1.59475	0.043034	endothelial cell specific molecule 1 [Source:HGNC Symbol;Acc:HGNC:3466]
ENSGALG00000009698	ENSGALT00000015787	SLC38A1	1.33696	0.043034	solute carrier family 38 member 1 [Source:HGNC Symbol;Acc:HGNC:13447]
ENSGALG00000022762	ENSGALT00000036542		5.29182	0.043034
ENSGALG00000046201	ENSGALT00000089710		5.47867	0.043034
ENSGALG00000016941	ENSGALT00000027383	PCDH17	-2.23727	0.0431528	protocadherin 17 [Source:HGNC Symbol;Acc:HGNC:14267]
ENSGALG00000005107	ENSGALT00000008188		1.79979	0.0431528
ENSGALG00000044000	ENSGALT00000085823		2.42611	0.0431528
ENSGALG00000024020	ENSGALT00000040519		2.80209	0.0431528
ENSGALG00000014011	ENSGALT00000022697	LRMP	1.53368	0.0432135	lymphoid restricted membrane protein [Source:HGNC Symbol;Acc:HGNC:6690]
ENSGALG00000012850	ENSGALT00000020960	RAB19	2.68294	0.0432135	RAB19, member RAS oncogene family [Source:HGNC Symbol;Acc:HGNC:19982]
ENSGALG00000009748	ENSGALT00000015862	ASNS	2.31498	0.0433474	asparagine synthetase (glutamine-hydrolyzing) [Source:HGNC Symbol;Acc:HGNC:753]
ENSGALG00000027785	ENSGALT00000043658		-1.49227	0.0436709
ENSGALG00000008861	ENSGALT00000014393	BSPRY	3.72706	0.043727	B-box and SPRY domain containing [Source:HGNC Symbol;Acc:HGNC:18232]
ENSGALG00000000466	ENSGALT00000000635	LCK	1.94099	0.0438046	LCK proto-oncogene, Src family tyrosine kinase [Source:HGNC Symbol;Acc:HGNC:6524]
ENSGALG00000036557	ENSGALT00000047422		5.81282	0.0438046
ENSGALG00000019147	ENSGALT00000030264		2.13372	0.0439023
ENSGALG00000039633	ENSGALT00000071412	NEUROD2	3.59374	0.0439023	neuronal differentiation 2 [Source:HGNC Symbol;Acc:HGNC:7763]
ENSGALG00000041385	ENSGALT00000073173		-1.2338	0.0439856
ENSGALG00000003154	ENSGALT00000004992	TXNDC11	1.99106	0.044052	thioredoxin domain containing 11 [Source:HGNC Symbol;Acc:HGNC:28030]
ENSGALG00000043133	ENSGALT00000052848	gga-mir-1564	2.49215	0.044052	gga-mir-1564 [Source:miRBase;Acc:MI0007289]
ENSGALG00000000154	ENSGALT00000000210	DENND2D	2.73456	0.044052	DENN domain containing 2D [Source:HGNC Symbol;Acc:HGNC:26192]
ENSGALG00000002192	ENSGALT00000055243	PTPRC	1.89469	0.044198	protein tyrosine phosphatase, receptor type C [Source:HGNC Symbol;Acc:HGNC:9666]
ENSGALG00000005757	ENSGALT00000009243	IRF8	2.35032	0.044198	Interferon regulatory factor 8 [Source:UniProtKB/Swiss-Prot;Acc:Q90871]
ENSGALG00000043052	ENSGALT00000080168	CD1.2	1.37984	0.0443786
ENSGALG00000046187	ENSGALT00000087175	PARP12	1.00392	0.0446226	poly(ADP-ribose) polymerase family member 12 [Source:HGNC Symbol;Acc:HGNC:21919]
ENSGALG00000030767	ENSGALT00000071014		4.376	0.0447299
ENSGALG00000039647	ENSGALT00000083633		5.04333	0.0447657
ENSGALG00000010137	ENSGALT00000016484	TTC6	6.24962	0.0447834	tetratricopeptide repeat domain 6 [Source:HGNC Symbol;Acc:HGNC:19739]
ENSGALG00000030272	ENSGALT00000059817		-0.855422	0.0448298
ENSGALG00000042795	ENSGALT00000054392		2.1136	0.0448298
ENSGALG00000030705	ENSGALT00000063163	TRABD	2.26354	0.0449837	TraB domain containing [Source:HGNC Symbol;Acc:HGNC:28805]
ENSGALG00000006138	ENSGALT00000009906		1.3948	0.0450479
ENSGALG00000012404	ENSGALT00000020256	ERO1A	2.51179	0.0450479	endoplasmic reticulum oxidoreductase 1 alpha [Source:HGNC Symbol;Acc:HGNC:13280]
ENSGALG00000008793	ENSGALT00000014296	SEC23B	2.21545	0.0451386	Protein transport protein Sec23A [Source:UniProtKB/Swiss-Prot;Acc:Q5ZK03]
ENSGALG00000028536	ENSGALT00000044004	MPEG1	1.41528	0.0452175	macrophage expressed 1 [Source:HGNC Symbol;Acc:HGNC:29619]
ENSGALG00000009511	ENSGALT00000015483		-1.67635	0.0452678
ENSGALG00000036969	ENSGALT00000061521	KLHL14	2.15675	0.0452678	kelch-like protein 14 [Source:RefSeq peptide;Acc:NP_001012884]
ENSGALG00000006382	ENSGALT00000010309	PTPRJ	1.70182	0.0454485	receptor-type tyrosine-protein phosphatase eta precursor [Source:RefSeq peptide;Acc:NP_989952]
ENSGALG00000010703	ENSGALT00000017411	C14orf159	-0.735869	0.0454858	chromosome 14 open reading frame 159 [Source:HGNC Symbol;Acc:HGNC:20498]
ENSGALG00000037187	ENSGALT00000081803		3.52529	0.0457823
ENSGALG00000040226	ENSGALT00000053233		2.80605	0.0461367
ENSGALG00000012472	ENSGALT00000020381	IL2RB	1.3087	0.0461812	interleukin 2 receptor subunit beta [Source:HGNC Symbol;Acc:HGNC:6009]
ENSGALG00000006693	ENSGALT00000010816		4.78926	0.046241
ENSGALG00000007171	ENSGALT00000011613	CIITA	2.59545	0.0466752	class II major histocompatibility complex transactivator [Source:HGNC Symbol;Acc:HGNC:7067]
ENSGALG00000039690	ENSGALT00000078059	STMN2	3.67318	0.0466752	Stathmin-2 [Source:UniProtKB/Swiss-Prot;Acc:Q90987]
ENSGALG00000042123	ENSGALT00000051963	CLDN23	6.35631	0.0468512	claudin 23 [Source:HGNC Symbol;Acc:HGNC:17591]
ENSGALG00000013468	ENSGALT00000021952	TLR3	1.52044	0.0469455	toll like receptor 3 [Source:HGNC Symbol;Acc:HGNC:11849]
ENSGALG00000038396	ENSGALT00000081610		4.70274	0.0469511
ENSGALG00000027835	ENSGALT00000045018	PCBD1	1.8106	0.0471286	Pterin-4-alpha-carbinolamine dehydratase [Source:UniProtKB/Swiss-Prot;Acc:O73930]
ENSGALG00000001084	ENSGALT00000041186	ATP8B3	2.40342	0.0471286	ATPase phospholipid transporting 8B3 [Source:HGNC Symbol;Acc:HGNC:13535]
ENSGALG00000010402	ENSGALT00000016938	HPGDS	3.9443	0.0471286	Hematopoietic prostaglandin D synthase [Source:UniProtKB/Swiss-Prot;Acc:O73888]
ENSGALG00000006674	ENSGALT00000010794		9.00153	0.0471286
ENSGALG00000011003	ENSGALT00000017917	SLC35F3	-1.9996	0.0471986	solute carrier family 35 member F3 [Source:HGNC Symbol;Acc:HGNC:23616]
ENSGALG00000031860	ENSGALT00000051749	ADHFE1	-1.15008	0.0471986	alcohol dehydrogenase, iron containing 1 [Source:HGNC Symbol;Acc:HGNC:16354]
ENSGALG00000002121	ENSGALT00000003315	PLEKHN1	1.29257	0.0471986	pleckstrin homology domain containing N1 [Source:HGNC Symbol;Acc:HGNC:25284]
ENSGALG00000019201	ENSGALT00000025252	HSPA13	2.60898	0.0471986	heat shock protein family A (Hsp70) member 13 [Source:HGNC Symbol;Acc:HGNC:11375]
ENSGALG00000003595	ENSGALT00000005687	SARM1	2.94128	0.0471986	sterile alpha and TIR motif containing 1 [Source:HGNC Symbol;Acc:HGNC:17074]
ENSGALG00000037439	ENSGALT00000067839	SLC9A4	3.35666	0.0471986	sodium/hydrogen exchanger 4 precursor [Source:RefSeq peptide;Acc:NP_001244184]
ENSGALG00000010721	ENSGALT00000038178		1.92159	0.0474314
ENSGALG00000011889	ENSGALT00000019399	PRKCH	1.81029	0.0475161	protein kinase C eta [Source:HGNC Symbol;Acc:HGNC:9403]
ENSGALG00000030532	ENSGALT00000064855		-1.61833	0.0477299
ENSGALG00000010057	ENSGALT00000016352	KIF6	2.15422	0.0477299	kinesin family member 6 [Source:HGNC Symbol;Acc:HGNC:21202]
ENSGALG00000001117	ENSGALT00000001686	PFKFB2	2.19439	0.0477299	6-phosphofructo-2-kinase/fructose-2,6-biphosphatase 2 [Source:HGNC Symbol;Acc:HGNC:8873]
ENSGALG00000041042	ENSGALT00000053696		3.06574	0.0477299
ENSGALG00000033047	ENSGALT00000064578		3.1375	0.0477299
ENSGALG00000005247	ENSGALT00000008429		3.22027	0.0477299
ENSGALG00000004196	ENSGALT00000006673		4.89121	0.0477299
ENSGALG00000009606	ENSGALT00000015652		3.35549	0.0482189
ENSGALG00000034212	ENSGALT00000070915	CFAP65	4.14693	0.0482333	cilia and flagella associated protein 65 [Source:HGNC Symbol;Acc:HGNC:25325]
ENSGALG00000005519	ENSGALT00000008855	TLL2	4.95306	0.0482333	tolloid like 2 [Source:HGNC Symbol;Acc:HGNC:11844]
ENSGALG00000045534	ENSGALT00000088616		1.55273	0.0484875
ENSGALG00000003196	ENSGALT00000041019		1.62638	0.0484875	Angiogenin [Source:UniProtKB/Swiss-Prot;Acc:P27043]
ENSGALG00000002500	ENSGALT00000003943	GMPPB	1.90219	0.0489259	GDP-mannose pyrophosphorylase B [Source:HGNC Symbol;Acc:HGNC:22932]
ENSGALG00000034200	ENSGALT00000051514		5.60149	0.0489259
ENSGALG00000015276	ENSGALT00000024659		3.97057	0.0491252
ENSGALG00000039545	ENSGALT00000062540	PRSS3	6.95974	0.0491252	Gallus gallus protease, serine, 3 (PRSS3), mRNA. [Source:RefSeq mRNA;Acc:NM_205385]
ENSGALG00000043654	ENSGALT00000049090		1.90179	0.049379
ENSGALG00000011035	ENSGALT00000017973	AK4	1.45712	0.049407	adenylate kinase 4 [Source:HGNC Symbol;Acc:HGNC:363]
ENSGALG00000030607	ENSGALT00000073784	CHST11	3.10642	0.049407	carbohydrate sulfotransferase 11 [Source:HGNC Symbol;Acc:HGNC:17422]
ENSGALG00000020538	ENSGALT00000037834	MFSD7	1.57539	0.0494971	major facilitator superfamily domain containing 7 [Source:HGNC Symbol;Acc:HGNC:26177]
ENSGALG00000038000	ENSGALT00000070014	CX3CR1	2.37608	0.049507	C-X3-C motif chemokine receptor 1 [Source:HGNC Symbol;Acc:HGNC:2558]
ENSGALG00000040768	ENSGALT00000051755	MAL2	2.46855	0.049507	mal, T-cell differentiation protein 2 (gene/pseudogene) [Source:HGNC Symbol;Acc:HGNC:13634]
ENSGALG00000015347	ENSGALT00000024768	ZPLD1	3.70744	0.0499998	zona pellucida like domain containing 1 [Source:HGNC Symbol;Acc:HGNC:27022]
Leghorn, 10dpi
Ensembl Gene ID	Ensembl Transcript ID	Associated Gene Name	logFC	FDR	Description
NA	NA	NA	NA	NA	NA

## Sheet: Supplementary Table S3
Novel analysis of the Harderian gland transcriptome response to Newcastle disease virus in two inbred chicken lines
Deist et al., 2018
Supplementary Table S3: DEG between the Fayoumis and Leghorns within each challenge group and time
Nonchallenged, 2dpi
Ensembl Gene ID	Ensembl Transcript ID	Associated Gene Name	logFC	FDR	Description
ENSGALG00000042870	ENSGALT00000065772		-5.8149	3.7e-18
ENSGALG00000040404	ENSGALT00000052188		3.97367	1.04e-16
ENSGALG00000030189	ENSGALT00000074783		5.02759	1.04e-16
ENSGALG00000046145	ENSGALT00000084582		6.52767	1.04e-16
ENSGALG00000030626	ENSGALT00000056190	FZD6	2.76996	6.06e-15	frizzled class receptor 6 [Source:HGNC Symbol;Acc:HGNC:4044]
ENSGALG00000035694	ENSGALT00000052779		-4.17311	1.63e-11
ENSGALG00000041409	ENSGALT00000067556		-2.19192	3.43e-11
ENSGALG00000031155	ENSGALT00000077264		-2.62881	3.93e-11
ENSGALG00000035020	ENSGALT00000058614		-7.08249	4.95e-08
ENSGALG00000022871	ENSGALT00000036897		2.97153	5.26e-08
ENSGALG00000038605	ENSGALT00000082473		8.04253	9.52e-08
ENSGALG00000034746	ENSGALT00000060084		3.34177	1.18e-07
ENSGALG00000046447	ENSGALT00000086022		-5.02502	1.25e-07
ENSGALG00000044228	ENSGALT00000089787		-7.82234	2.98e-07
ENSGALG00000044619	ENSGALT00000088678		-3.46196	3.88e-07
ENSGALG00000034563	ENSGALT00000047912		-5.14286	5.82e-07
ENSGALG00000046143	ENSGALT00000087482		-5.48468	6.68e-07
ENSGALG00000036919	ENSGALT00000082079		2.13569	6.68e-07
ENSGALG00000035297	ENSGALT00000089912	GABARAP	5.00568	6.92e-07	GABA type A receptor-associated protein [Source:HGNC Symbol;Acc:HGNC:4067]
ENSGALG00000031218	ENSGALT00000049855		-6.73015	1.01e-06
ENSGALG00000041504	ENSGALT00000053889		-5.75031	1.66e-06
ENSGALG00000039376	ENSGALT00000082899	DPT	6.61435	3.14e-06	dermatopontin [Source:HGNC Symbol;Acc:HGNC:3011]
ENSGALG00000031253	ENSGALT00000046923		-4.81953	3.41e-06
ENSGALG00000039348	ENSGALT00000073531		5.35439	1.09e-05
ENSGALG00000039113	ENSGALT00000058308		-2.57896	1.43e-05
ENSGALG00000008470	ENSGALT00000013803	WDR12	-6.13739	1.51e-05	WD repeat domain 12 [Source:HGNC Symbol;Acc:HGNC:14098]
ENSGALG00000033670	ENSGALT00000075657		-3.03733	1.51e-05
ENSGALG00000043750	ENSGALT00000054240		-1.75468	1.55e-05
ENSGALG00000016556	ENSGALT00000026715		5.97756	2.82e-05
ENSGALG00000003677	ENSGALT00000005827	NTNG2	-3.1076	2.83e-05	netrin G2 [Source:HGNC Symbol;Acc:HGNC:14288]
ENSGALG00000035207	ENSGALT00000049625	TDO2	-3.3983	2.88e-05	tryptophan 2,3-dioxygenase [Source:HGNC Symbol;Acc:HGNC:11708]
ENSGALG00000036990	ENSGALT00000090081	DECR1	-3.07057	5.22e-05	2,4-dienoyl-CoA reductase 1, mitochondrial [Source:HGNC Symbol;Acc:HGNC:2753]
ENSGALG00000031515	ENSGALT00000063499		-5.84176	5.71e-05
ENSGALG00000044123	ENSGALT00000089545		-4.66921	6.8e-05
ENSGALG00000000249	ENSGALT00000000328		4.09096	7.1e-05	Somatotropin [Source:UniProtKB/Swiss-Prot;Acc:P08998]
ENSGALG00000011894	ENSGALT00000019412		2.54925	7.72e-05
ENSGALG00000042519	ENSGALT00000059212		-1.59148	8.14e-05
ENSGALG00000030532	ENSGALT00000064855		-2.95057	9.37e-05
ENSGALG00000036670	ENSGALT00000070436		-3.89896	9.9e-05
ENSGALG00000046553	ENSGALT00000087504		4.81864	0.000111785
ENSGALG00000028336	ENSGALT00000044498	MED10	1.25361	0.000136305	mediator complex subunit 10 [Source:HGNC Symbol;Acc:HGNC:28760]
ENSGALG00000032125	ENSGALT00000078673		-3.05729	0.000140772
ENSGALG00000009346	ENSGALT00000015220	HN1L	1.57223	0.000140772	hematological and neurological expressed 1 like [Source:HGNC Symbol;Acc:HGNC:14137]
ENSGALG00000046065	ENSGALT00000084712		5.4885	0.000144536
ENSGALG00000032653	ENSGALT00000062578		-2.54109	0.000162797
ENSGALG00000045559	ENSGALT00000084683		10.9699	0.00017679
ENSGALG00000044087	ENSGALT00000086015	KCTD19	-3.97948	0.000206341	potassium channel tetramerization domain containing 19 [Source:HGNC Symbol;Acc:HGNC:24753]
ENSGALG00000045729	ENSGALT00000090212	HHIPL2	-3.54415	0.000287368	HHIP like 2 [Source:HGNC Symbol;Acc:HGNC:25842]
ENSGALG00000039275	ENSGALT00000051681		-6.06275	0.000305726
ENSGALG00000035244	ENSGALT00000056622		5.37937	0.000342274
ENSGALG00000046086	ENSGALT00000087260		9.82342	0.000386586
ENSGALG00000008784	ENSGALT00000014282		1.88794	0.000438402
ENSGALG00000035235	ENSGALT00000047812		-3.46269	0.000468025
ENSGALG00000033672	ENSGALT00000083045		5.07925	0.000468025
ENSGALG00000026536	ENSGALT00000045156	IP6K3	-4.14866	0.000701997	inositol hexakisphosphate kinase 3 [Source:HGNC Symbol;Acc:HGNC:17269]
ENSGALG00000015356	ENSGALT00000024781	IFT57	1.29322	0.000722712	intraflagellar transport 57 [Source:HGNC Symbol;Acc:HGNC:17367]
ENSGALG00000037857	ENSGALT00000060676		-1.80519	0.000744825
ENSGALG00000016699	ENSGALT00000031534		-4.46968	0.000750515
ENSGALG00000017197	ENSGALT00000050284	CNTN5	-5.73039	0.000769788	Contactin-5 [Source:UniProtKB/Swiss-Prot;Acc:Q90W79]
ENSGALG00000008231	ENSGALT00000013396	PACSIN3	-2.20419	0.000769788	protein kinase C and casein kinase substrate in neurons 3 [Source:HGNC Symbol;Acc:HGNC:8572]
ENSGALG00000042963	ENSGALT00000065407		-5.25803	0.000781408
ENSGALG00000008615	ENSGALT00000014037		3.64916	0.000781408
ENSGALG00000042035	ENSGALT00000081223		3.28607	0.00081014
ENSGALG00000033014	ENSGALT00000067959		2.40045	0.000955289
ENSGALG00000039695	ENSGALT00000059205		-2.51718	0.000962722
ENSGALG00000035631	ENSGALT00000076690		6.86738	0.00100208
ENSGALG00000040507	ENSGALT00000066798		7.23589	0.00102908
ENSGALG00000021158	ENSGALT00000007533	SLC7A9	3.32357	0.00105084	solute carrier family 7 member 9 [Source:HGNC Symbol;Acc:HGNC:11067]
ENSGALG00000042370	ENSGALT00000072780		6.85635	0.00112699
ENSGALG00000031779	ENSGALT00000049778		-5.27622	0.00114475
ENSGALG00000033159	ENSGALT00000050802		-1.80905	0.00114475
ENSGALG00000040150	ENSGALT00000047296		-5.48596	0.00118087
ENSGALG00000035708	ENSGALT00000081608		-4.83228	0.00125438
ENSGALG00000011897	ENSGALT00000019418	SMDT1	1.61116	0.00125438	single-pass membrane protein with aspartate rich tail 1 [Source:HGNC Symbol;Acc:HGNC:25055]
ENSGALG00000029565	ENSGALT00000051741		-2.12492	0.00127637
ENSGALG00000039834	ENSGALT00000070984		-4.06319	0.00128124
ENSGALG00000008780	ENSGALT00000014277	CTBS	1.99655	0.00137987	chitobiase [Source:HGNC Symbol;Acc:HGNC:2496]
ENSGALG00000033758	ENSGALT00000074948		-1.52165	0.00140414
ENSGALG00000038853	ENSGALT00000049307	GAA	2.0536	0.00143805	glucosidase alpha, acid [Source:HGNC Symbol;Acc:HGNC:4065]
ENSGALG00000043455	ENSGALT00000079560		-3.60645	0.00146683
ENSGALG00000029478	ENSGALT00000053426		6.51466	0.00148163
ENSGALG00000037868	ENSGALT00000063269		4.72351	0.00149646
ENSGALG00000037469	ENSGALT00000051733		6.78015	0.00149646
ENSGALG00000012426	ENSGALT00000020311	DDHD1	-1.48861	0.00153079	DDHD domain containing 1 [Source:HGNC Symbol;Acc:HGNC:19714]
ENSGALG00000032496	ENSGALT00000048179	SIRT3	-1.2513	0.00163745	sirtuin 3 [Source:HGNC Symbol;Acc:HGNC:14931]
ENSGALG00000012281	ENSGALT00000020069	PLA2G6	-1.41086	0.00165527	phospholipase A2 group VI [Source:HGNC Symbol;Acc:HGNC:9039]
ENSGALG00000011243	ENSGALT00000018341		5.99935	0.00169655
ENSGALG00000001343	ENSGALT00000002051	LAMB3	-2.35208	0.00172917	laminin subunit beta 3 [Source:HGNC Symbol;Acc:HGNC:6490]
ENSGALG00000007036	ENSGALT00000011386	PITRM1	-1.23687	0.00177693	pitrilysin metallopeptidase 1 [Source:HGNC Symbol;Acc:HGNC:17663]
ENSGALG00000039951	ENSGALT00000050396	TRAP1	-1.24617	0.00194024	TNF receptor associated protein 1 [Source:HGNC Symbol;Acc:HGNC:16264]
ENSGALG00000004637	ENSGALT00000007388		1.39013	0.00194024
ENSGALG00000012911	ENSGALT00000021056	SYT10	-5.09494	0.00227592	synaptotagmin 10 [Source:HGNC Symbol;Acc:HGNC:19266]
ENSGALG00000042454	ENSGALT00000070787	DCDC2	-3.83938	0.00245966	doublecortin domain containing 2 [Source:HGNC Symbol;Acc:HGNC:18141]
ENSGALG00000015343	ENSGALT00000024761	RTN4IP1	-1.11925	0.00257707	reticulon 4 interacting protein 1 [Source:HGNC Symbol;Acc:HGNC:18647]
ENSGALG00000013160	ENSGALT00000065494	CHMP5	-5.164	0.0026841	charged multivesicular body protein 5 [Source:HGNC Symbol;Acc:HGNC:26942]
ENSGALG00000040911	ENSGALT00000077484		-5.7387	0.00274994
ENSGALG00000037321	ENSGALT00000067021		2.55818	0.0028738
ENSGALG00000033591	ENSGALT00000047889		-2.46981	0.0029069
ENSGALG00000034438	ENSGALT00000050266	GNB3	-2.91473	0.00312706	G protein subunit beta 3 [Source:HGNC Symbol;Acc:HGNC:4400]
ENSGALG00000043111	ENSGALT00000058720		2.27202	0.00312829
ENSGALG00000041380	ENSGALT00000079478	BFIV21	2.02621	0.00317961
ENSGALG00000041854	ENSGALT00000056296		2.43907	0.00324453
ENSGALG00000044569	ENSGALT00000087028		6.91084	0.00326651
ENSGALG00000030866	ENSGALT00000057104	CPQ	-1.32296	0.00350404	carboxypeptidase Q [Source:HGNC Symbol;Acc:HGNC:16910]
ENSGALG00000039783	ENSGALT00000079929	MRPL57	1.85819	0.00350404	mitochondrial ribosomal protein L57 [Source:HGNC Symbol;Acc:HGNC:14514]
ENSGALG00000035268	ENSGALT00000069935		-1.5917	0.00371995
ENSGALG00000017332	ENSGALT00000028011	KLHL35	4.98386	0.00397214	kelch like family member 35 [Source:HGNC Symbol;Acc:HGNC:26597]
ENSGALG00000033681	ENSGALT00000054901		-4.10826	0.00397355
ENSGALG00000036730	ENSGALT00000068673	MRPS35	-1.15326	0.00405596	28S ribosomal protein S35, mitochondrial isoform 2 [Source:RefSeq peptide;Acc:NP_001265021]
ENSGALG00000012319	ENSGALT00000020128		-1.86729	0.00417163
ENSGALG00000016512	ENSGALT00000026641	NRBP1	-0.99514	0.00421285	nuclear receptor binding protein 1 [Source:HGNC Symbol;Acc:HGNC:7993]
ENSGALG00000046486	ENSGALT00000088093		1.95154	0.00451227
ENSGALG00000005544	ENSGALT00000008893	GPR55	10.4401	0.00452062	G protein-coupled receptor 55 [Source:HGNC Symbol;Acc:HGNC:4511]
ENSGALG00000044391	ENSGALT00000083517		2.76293	0.00483648
ENSGALG00000032402	ENSGALT00000052441	VSTM2B	-2.84398	0.0050055	V-set and transmembrane domain containing 2B [Source:HGNC Symbol;Acc:HGNC:33595]
ENSGALG00000002207	ENSGALT00000073456	ATP6V1G3	-3.8229	0.00522261	ATPase H+ transporting V1 subunit G3 [Source:HGNC Symbol;Acc:HGNC:18265]
ENSGALG00000001702	ENSGALT00000002614	EXOC3L1	-1.52771	0.00525768	exocyst complex component 3 like 1 [Source:HGNC Symbol;Acc:HGNC:27540]
ENSGALG00000015180	ENSGALT00000024496	PSAT1	-1.49827	0.00590156	phosphoserine aminotransferase 1 [Source:HGNC Symbol;Acc:HGNC:19129]
ENSGALG00000032715	ENSGALT00000072505		-2.31891	0.00593883
ENSGALG00000017091	ENSGALT00000027608	FLT1	-1.40972	0.00594529	fms related tyrosine kinase 1 [Source:HGNC Symbol;Acc:HGNC:3763]
ENSGALG00000007590	ENSGALT00000012271	MTMR8	1.74662	0.00609268	myotubularin related protein 8 [Source:HGNC Symbol;Acc:HGNC:16825]
ENSGALG00000019543	ENSGALT00000021151	OTULIN	1.75322	0.00609268	OTU deubiquitinase with linear linkage specificity [Source:HGNC Symbol;Acc:HGNC:25118]
ENSGALG00000043861	ENSGALT00000084427		-2.93188	0.00650117
ENSGALG00000031205	ENSGALT00000077270	GNGT2	-1.48341	0.00714586	G protein subunit gamma transducin 2 [Source:HGNC Symbol;Acc:HGNC:4412]
ENSGALG00000040870	ENSGALT00000057109		6.37134	0.00716897
ENSGALG00000023953	ENSGALT00000040338		4.32095	0.00728586
ENSGALG00000041118	ENSGALT00000054348		-2.08272	0.00748868
ENSGALG00000011426	ENSGALT00000037674		1.49056	0.00755578
ENSGALG00000026902	ENSGALT00000045968	P2RX6	-1.86601	0.00766615	purinergic receptor P2X 6 [Source:HGNC Symbol;Acc:HGNC:8538]
ENSGALG00000037739	ENSGALT00000071448	STK25	-1.89228	0.00770489	serine/threonine-protein kinase 25 [Source:RefSeq peptide;Acc:NP_989705]
ENSGALG00000026364	ENSGALT00000044806	ASAH1	1.08221	0.00807567	N-acylsphingosine amidohydrolase 1 [Source:HGNC Symbol;Acc:HGNC:735]
ENSGALG00000037001	ENSGALT00000067323		-2.67703	0.00832713
ENSGALG00000029204	ENSGALT00000047066		1.97946	0.00851483
ENSGALG00000045367	ENSGALT00000089819		7.7901	0.00851483
ENSGALG00000040884	ENSGALT00000047676		-2.29685	0.00859202
ENSGALG00000029372	ENSGALT00000081011		1.24422	0.00859202
ENSGALG00000046430	ENSGALT00000085445		4.28577	0.0087553
ENSGALG00000015824	ENSGALT00000037154	CGA	9.92788	0.00930017	glycoprotein hormones, alpha polypeptide [Source:HGNC Symbol;Acc:HGNC:1885]
ENSGALG00000030792	ENSGALT00000080413		-2.46599	0.00972273
ENSGALG00000031013	ENSGALT00000070149	DHDH	2.06074	0.00986891	dihydrodiol dehydrogenase [Source:HGNC Symbol;Acc:HGNC:17887]
ENSGALG00000009822	ENSGALT00000057338	TMEM206	-1.71906	0.0100038	transmembrane protein 206 [Source:HGNC Symbol;Acc:HGNC:25593]
ENSGALG00000013727	ENSGALT00000022311	SYNJ2	-1.10062	0.0111424	synaptojanin 2 [Source:HGNC Symbol;Acc:HGNC:11504]
ENSGALG00000025576	ENSGALT00000042489	gga-mir-1715	-2.20072	0.0112211	gga-mir-1715 [Source:miRBase;Acc:MI0007452]
ENSGALG00000037587	ENSGALT00000080506	ENPP3	1.82408	0.0112211	ectonucleotide pyrophosphatase/phosphodiesterase 3 [Source:HGNC Symbol;Acc:HGNC:3358]
ENSGALG00000006809	ENSGALT00000011012	POU2AF1	8.02297	0.0112211	POU class 2 associating factor 1 [Source:HGNC Symbol;Acc:HGNC:9211]
ENSGALG00000004200	ENSGALT00000006684	DPP9	-1.24865	0.0113481	dipeptidyl peptidase 9 [Source:HGNC Symbol;Acc:HGNC:18648]
ENSGALG00000010716	ENSGALT00000017440	AGA	1.15398	0.0114364	aspartylglucosaminidase [Source:HGNC Symbol;Acc:HGNC:318]
ENSGALG00000044427	ENSGALT00000086099	MZB1	8.929	0.0117343	marginal zone B and B1 cell specific protein [Source:HGNC Symbol;Acc:HGNC:30125]
ENSGALG00000004319	ENSGALT00000006875	NUDT13	-1.15858	0.0119904	nudix hydrolase 13 [Source:HGNC Symbol;Acc:HGNC:18827]
ENSGALG00000042068	ENSGALT00000050227		8.68129	0.0119904
ENSGALG00000010598	ENSGALT00000017248	KCNK10	6.24025	0.0129665	potassium two pore domain channel subfamily K member 10 [Source:HGNC Symbol;Acc:HGNC:6273]
ENSGALG00000007771	ENSGALT00000038940	FAM210B	1.12019	0.0132882	family with sequence similarity 210 member B [Source:HGNC Symbol;Acc:HGNC:16102]
ENSGALG00000008407	ENSGALT00000036214	IRAK2	1.71481	0.0133118	interleukin 1 receptor associated kinase 2 [Source:HGNC Symbol;Acc:HGNC:6113]
ENSGALG00000042781	ENSGALT00000070689		7.31332	0.0133118
ENSGALG00000032544	ENSGALT00000058039	ALDH5A1	-1.17762	0.0134472	aldehyde dehydrogenase 5 family member A1 [Source:HGNC Symbol;Acc:HGNC:408]
ENSGALG00000006973	ENSGALT00000011296	BLNK	3.30911	0.0134472	B-cell linker protein [Source:UniProtKB/Swiss-Prot;Acc:Q9YGC1]
ENSGALG00000028346	ENSGALT00000045498		3.6234	0.0134472
ENSGALG00000005550	ENSGALT00000008903	ST6GAL1	-1.06751	0.0135357	ST6 beta-galactoside alpha-2,6-sialyltransferase 1 [Source:HGNC Symbol;Acc:HGNC:10860]
ENSGALG00000034813	ENSGALT00000060263		-2.81266	0.0136358
ENSGALG00000011488	ENSGALT00000018725	CMTM7	2.5073	0.0136358	CKLF like MARVEL transmembrane domain containing 7 [Source:HGNC Symbol;Acc:HGNC:19178]
ENSGALG00000007174	ENSGALT00000040053	TNFSF15	2.76133	0.0138459	tumor necrosis factor superfamily member 15 [Source:HGNC Symbol;Acc:HGNC:11931]
ENSGALG00000028519	ENSGALT00000042858	CCR10	9.53375	0.0138459	C-C motif chemokine receptor 10 [Source:HGNC Symbol;Acc:HGNC:4474]
ENSGALG00000010960	ENSGALT00000017839	GALNT3	5.89979	0.0144182	polypeptide N-acetylgalactosaminyltransferase 3 [Source:HGNC Symbol;Acc:HGNC:4125]
ENSGALG00000005363	ENSGALT00000008609	CHDH	-1.37233	0.0144723	choline dehydrogenase [Source:HGNC Symbol;Acc:HGNC:24288]
ENSGALG00000000438	ENSGALT00000000595	ERMP1	1.77221	0.0146082	endoplasmic reticulum metallopeptidase 1 [Source:HGNC Symbol;Acc:HGNC:23703]
ENSGALG00000009015	ENSGALT00000014667	PIGK	0.932573	0.0147351	phosphatidylinositol glycan anchor biosynthesis class K [Source:HGNC Symbol;Acc:HGNC:8965]
ENSGALG00000011792	ENSGALT00000019237		3.65862	0.0147539
ENSGALG00000007447	ENSGALT00000012048	TUBB1	2.13345	0.0153424	Tubulin beta-6 chain [Source:UniProtKB/Swiss-Prot;Acc:P09207]
ENSGALG00000014442	ENSGALT00000054080	GAPDH	-3.63681	0.0154074	Glyceraldehyde-3-phosphate dehydrogenase [Source:UniProtKB/Swiss-Prot;Acc:P00356]
ENSGALG00000026284	ENSGALT00000046169	IKBIP	1.80024	0.0154202	IKBKB interacting protein [Source:HGNC Symbol;Acc:HGNC:26430]
ENSGALG00000005781	ENSGALT00000009286	ARFGAP1	1.71274	0.0164066	ADP ribosylation factor GTPase activating protein 1 [Source:HGNC Symbol;Acc:HGNC:15852]
ENSGALG00000032701	ENSGALT00000064619	LY96	3.4656	0.0170371	lymphocyte antigen 96 [Source:HGNC Symbol;Acc:HGNC:17156]
ENSGALG00000025181	ENSGALT00000042094	gga-mir-1778	-1.35656	0.0170926	gga-mir-1778 [Source:miRBase;Acc:MI0007521]
ENSGALG00000005757	ENSGALT00000009243	IRF8	3.2914	0.0170926	Interferon regulatory factor 8 [Source:UniProtKB/Swiss-Prot;Acc:Q90871]
ENSGALG00000027035	ENSGALT00000045278	RPL21	1.29003	0.0171746	ribosomal protein L21 [Source:HGNC Symbol;Acc:HGNC:10313]
ENSGALG00000033302	ENSGALT00000073615		2.41349	0.0171746
ENSGALG00000010371	ENSGALT00000016897	FAM13A	1.67797	0.0173366	family with sequence similarity 13 member A [Source:HGNC Symbol;Acc:HGNC:19367]
ENSGALG00000010592	ENSGALT00000017236	TET2	-1.50085	0.0178078	tet methylcytosine dioxygenase 2 [Source:HGNC Symbol;Acc:HGNC:25941]
ENSGALG00000028928	ENSGALT00000043822	LCAT	1.60614	0.0178122	lecithin-cholesterol acyltransferase [Source:HGNC Symbol;Acc:HGNC:6522]
ENSGALG00000042468	ENSGALT00000067629		3.35044	0.0178122
ENSGALG00000003842	ENSGALT00000006098	GHRH	6.13681	0.0178122	growth hormone releasing hormone precursor [Source:RefSeq peptide;Acc:NP_001035554]
ENSGALG00000002473	ENSGALT00000003902	GPR157	-1.2826	0.017936	G protein-coupled receptor 157 [Source:HGNC Symbol;Acc:HGNC:23687]
ENSGALG00000015053	ENSGALT00000038351	GLDC	-2.29278	0.0182149	glycine decarboxylase [Source:HGNC Symbol;Acc:HGNC:4313]
ENSGALG00000016449	ENSGALT00000031597	PQLC3	2.59125	0.0183045	PQ loop repeat containing 3 [Source:HGNC Symbol;Acc:HGNC:28503]
ENSGALG00000023435	ENSGALT00000038740	GATM	-3.19775	0.0187476	glycine amidinotransferase, mitochondrial [Source:RefSeq peptide;Acc:NP_990076]
ENSGALG00000033461	ENSGALT00000062046		-2.12634	0.0192562	Carnosine N-methyltransferase 2 [Source:UniProtKB/Swiss-Prot;Acc:U3NEE3]
ENSGALG00000042285	ENSGALT00000073167		7.93476	0.0192562
ENSGALG00000044807	ENSGALT00000084827		8.32199	0.0192562
ENSGALG00000027872	ENSGALT00000044413		-2.10582	0.0197667
ENSGALG00000038787	ENSGALT00000059714		-2.09979	0.0198387
ENSGALG00000030546	ENSGALT00000077795	CLEC19A	2.92752	0.0202757	C-type lectin domain family 19 member A [Source:HGNC Symbol;Acc:HGNC:34522]
ENSGALG00000030876	ENSGALT00000047587		-1.72718	0.020682
ENSGALG00000028967	ENSGALT00000045362	DNAJC27	-1.08548	0.020682	DnaJ homolog subfamily C member 27 [Source:UniProtKB/Swiss-Prot;Acc:Q6IMM1]
ENSGALG00000036989	ENSGALT00000060571		-2.87656	0.0210253
ENSGALG00000012245	ENSGALT00000019994	ADH5	-1.63263	0.021102	alcohol dehydrogenase 5 (class III), chi polypeptide [Source:HGNC Symbol;Acc:HGNC:253]
ENSGALG00000009135	ENSGALT00000033300	PLEKHA3	1.42785	0.021432	pleckstrin homology domain containing A3 [Source:HGNC Symbol;Acc:HGNC:14338]
ENSGALG00000019835	ENSGALT00000044422		3.00693	0.0214567
ENSGALG00000038109	ENSGALT00000051451	MRPL45	-0.940978	0.0217677	mitochondrial ribosomal protein L45 [Source:HGNC Symbol;Acc:HGNC:16651]
ENSGALG00000010156	ENSGALT00000016509		3.3289	0.0217677
ENSGALG00000044065	ENSGALT00000087101		-3.82464	0.0218915
ENSGALG00000039335	ENSGALT00000069515	SLC25A22	-2.10881	0.0220449	solute carrier family 25 member 22 [Source:HGNC Symbol;Acc:HGNC:19954]
ENSGALG00000044370	ENSGALT00000083902		5.64937	0.0226185
ENSGALG00000033547	ENSGALT00000079265		2.34611	0.0227124
ENSGALG00000043551	ENSGALT00000075745		7.76625	0.0236278
ENSGALG00000039984	ENSGALT00000065311		-1.67484	0.0237596
ENSGALG00000007410	ENSGALT00000011986		-1.64706	0.0239834
ENSGALG00000012697	ENSGALT00000020732	SLC41A2	2.2769	0.0239834	solute carrier family 41 member 2 [Source:HGNC Symbol;Acc:HGNC:31045]
ENSGALG00000038377	ENSGALT00000052818		2.64582	0.0239834
ENSGALG00000033902	ENSGALT00000071757		-2.66278	0.0246795
ENSGALG00000029975	ENSGALT00000075748		-2.06641	0.0246795
ENSGALG00000013583	ENSGALT00000022105	FAM114A1	1.42162	0.0246795	family with sequence similarity 114 member A1 [Source:HGNC Symbol;Acc:HGNC:25087]
ENSGALG00000011759	ENSGALT00000038058		2.458	0.0246795
ENSGALG00000026167	ENSGALT00000039333	PIK3R5	2.71217	0.0250568	phosphoinositide-3-kinase regulatory subunit 5 [Source:HGNC Symbol;Acc:HGNC:30035]
ENSGALG00000039647	ENSGALT00000083633		7.34196	0.0250568
ENSGALG00000026817	ENSGALT00000045040		2.82594	0.0255207
ENSGALG00000001866	ENSGALT00000002898	MCHR2	6.50823	0.0255207	melanin-concentrating hormone receptor 2 [Source:RefSeq peptide;Acc:NP_001122137]
ENSGALG00000005253	ENSGALT00000008437	C1QTNF8	4.25935	0.026282	C1q and tumor necrosis factor related protein 8 [Source:HGNC Symbol;Acc:HGNC:31374]
ENSGALG00000045156	ENSGALT00000089629		-2.80033	0.0264773
ENSGALG00000015008	ENSGALT00000024201	ZNF366	-1.52429	0.0266403	zinc finger protein 366 [Source:HGNC Symbol;Acc:HGNC:18316]
ENSGALG00000017118	ENSGALT00000027655	MIPEP	-0.987362	0.0266403	mitochondrial intermediate peptidase [Source:HGNC Symbol;Acc:HGNC:7104]
ENSGALG00000032790	ENSGALT00000055904	SCRIB	-0.909581	0.0266403	scribbled planar cell polarity protein [Source:HGNC Symbol;Acc:HGNC:30377]
ENSGALG00000012784	ENSGALT00000020859	TXNDC5	2.44863	0.0266403	thioredoxin domain containing 5 [Source:HGNC Symbol;Acc:HGNC:21073]
ENSGALG00000030863	ENSGALT00000046776		-3.00093	0.0266748
ENSGALG00000042844	ENSGALT00000058100		-1.96307	0.0266748
ENSGALG00000016570	ENSGALT00000026745		-1.9067	0.0266748
ENSGALG00000014717	ENSGALT00000023730	ANKRD55	-1.61445	0.0266748	ankyrin repeat domain 55 [Source:HGNC Symbol;Acc:HGNC:25681]
ENSGALG00000001717	ENSGALT00000002634	SLC16A1	-1.21563	0.0266748	solute carrier family 16 member 1 [Source:HGNC Symbol;Acc:HGNC:10922]
ENSGALG00000021143	ENSGALT00000004005	RGS18	1.38952	0.0266748	regulator of G-protein signaling 18 [Source:HGNC Symbol;Acc:HGNC:14261]
ENSGALG00000027184	ENSGALT00000044367	OLFML1	1.48972	0.0266748	olfactomedin like 1 [Source:HGNC Symbol;Acc:HGNC:24473]
ENSGALG00000041921	ENSGALT00000055214	CWH43	5.14588	0.0266748	cell wall biogenesis 43 C-terminal homolog [Source:HGNC Symbol;Acc:HGNC:26133]
ENSGALG00000002118	ENSGALT00000003307	KCNMB1	5.87981	0.0266748	potassium calcium-activated channel subfamily M regulatory beta subunit 1 [Source:HGNC Symbol;Acc:HGNC:6285]
ENSGALG00000008950	ENSGALT00000014555	EHD4	-1.12982	0.0268389	EH domain containing 4 [Source:HGNC Symbol;Acc:HGNC:3245]
ENSGALG00000043064	ENSGALT00000069086		5.14497	0.0270402
ENSGALG00000013878	ENSGALT00000022505	PCYOX1	-1.07578	0.027337	prenylcysteine oxidase 1 [Source:HGNC Symbol;Acc:HGNC:20588]
ENSGALG00000007474	ENSGALT00000012083	PCYT1A	-1.19391	0.0281948	phosphate cytidylyltransferase 1, choline, alpha [Source:HGNC Symbol;Acc:HGNC:8754]
ENSGALG00000034200	ENSGALT00000051514		7.84896	0.0288957
ENSGALG00000031094	ENSGALT00000059672		-1.83624	0.0289346
ENSGALG00000011266	ENSGALT00000018386	PPM1K	-1.51342	0.0289346	protein phosphatase, Mg2+/Mn2+ dependent 1K [Source:HGNC Symbol;Acc:HGNC:25415]
ENSGALG00000027374	ENSGALT00000043393	KLF9	-1.31877	0.0290049	Kruppel like factor 9 [Source:HGNC Symbol;Acc:HGNC:1123]
ENSGALG00000029195	ENSGALT00000052167	STK32A	4.20533	0.0290049	serine/threonine kinase 32A [Source:HGNC Symbol;Acc:HGNC:28317]
ENSGALG00000028424	ENSGALT00000045975	GJB3	6.54249	0.0290049	gap junction protein beta 3 [Source:HGNC Symbol;Acc:HGNC:4285]
ENSGALG00000007171	ENSGALT00000011613	CIITA	3.66714	0.0290172	class II major histocompatibility complex transactivator [Source:HGNC Symbol;Acc:HGNC:7067]
ENSGALG00000029548	ENSGALT00000080405		-2.50767	0.02905
ENSGALG00000003837	ENSGALT00000006090	ADCY7	1.94363	0.02905	adenylate cyclase 7 [Source:HGNC Symbol;Acc:HGNC:238]
ENSGALG00000030710	ENSGALT00000075891	L3MBTL1	-1.0972	0.0291974	l(3)mbt-like 1 (Drosophila) [Source:HGNC Symbol;Acc:HGNC:15905]
ENSGALG00000045936	ENSGALT00000019690	FAM83F	9.47717	0.0296018	family with sequence similarity 83 member F [Source:HGNC Symbol;Acc:HGNC:25148]
ENSGALG00000016286	ENSGALT00000026259	CXorf21	6.91459	0.0297741	chromosome X open reading frame 21 [Source:HGNC Symbol;Acc:HGNC:25667]
ENSGALG00000037515	ENSGALT00000079476		-2.95843	0.0298655
ENSGALG00000005702	ENSGALT00000009146	TMEM97	1.45903	0.0298655	transmembrane protein 97 [Source:HGNC Symbol;Acc:HGNC:28106]
ENSGALG00000037077	ENSGALT00000057867	CCR5	3.55624	0.0298655
ENSGALG00000009903	ENSGALT00000016105	IFNG	8.85208	0.0298655	Interferon gamma [Source:UniProtKB/Swiss-Prot;Acc:P49708]
ENSGALG00000005473	ENSGALT00000008793		1.27917	0.0302632	Arylamine N-acetyltransferase, pineal gland isozyme NAT-3 [Source:UniProtKB/Swiss-Prot;Acc:P13914]
ENSGALG00000011551	ENSGALT00000018840	JCHAIN	7.14842	0.0302632	joining chain of multimeric IgA and IgM [Source:HGNC Symbol;Acc:HGNC:5713]
ENSGALG00000041714	ENSGALT00000069807		4.90471	0.0303497
ENSGALG00000030886	ENSGALT00000053882	PTGDS	2.74616	0.0305289	prostaglandin D2 synthase [Source:HGNC Symbol;Acc:HGNC:9592]
ENSGALG00000000055	ENSGALT00000085682	LAMTOR3	-1.21808	0.0307173	Ragulator complex protein LAMTOR3 [Source:UniProtKB/Swiss-Prot;Acc:Q5ZIP2]
ENSGALG00000023936	ENSGALT00000040296		1.69445	0.0307173
ENSGALG00000036942	ENSGALT00000076429	KCNA3	6.31495	0.0308846	potassium voltage-gated channel subfamily A member 3 [Source:HGNC Symbol;Acc:HGNC:6221]
ENSGALG00000037065	ENSGALT00000066639	SC5D	-1.22187	0.0310173	sterol-C5-desaturase [Source:HGNC Symbol;Acc:HGNC:10547]
ENSGALG00000034408	ENSGALT00000070554	SEPP1	1.1227	0.0311032	Gallus gallus selenoprotein P, plasma, 1 (SEPP1), mRNA. [Source:RefSeq mRNA;Acc:NM_001031609]
ENSGALG00000006964	ENSGALT00000011282		2.29791	0.0311209
ENSGALG00000002132	ENSGALT00000074043	KCNIP1	5.04438	0.0311552	potassium voltage-gated channel interacting protein 1 [Source:HGNC Symbol;Acc:HGNC:15521]
ENSGALG00000030893	ENSGALT00000055355		-2.37832	0.0312385
ENSGALG00000028140	ENSGALT00000044681	CNTFR	-2.39627	0.0313796	Ciliary neurotrophic factor receptor subunit alpha [Source:UniProtKB/Swiss-Prot;Acc:P51641]
ENSGALG00000009559	ENSGALT00000046521		2.09823	0.0316154
ENSGALG00000004096	ENSGALT00000006519		2.58859	0.0317308
ENSGALG00000002175	ENSGALT00000003408	KIF14	-1.47392	0.0319619	kinesin family member 14 [Source:HGNC Symbol;Acc:HGNC:19181]
ENSGALG00000036327	ENSGALT00000059767	NGEF	-1.95649	0.0320301	neuronal guanine nucleotide exchange factor [Source:HGNC Symbol;Acc:HGNC:7807]
ENSGALG00000005567	ENSGALT00000008930	MSI2	-0.988437	0.0320301	musashi RNA binding protein 2 [Source:HGNC Symbol;Acc:HGNC:18585]
ENSGALG00000038902	ENSGALT00000067485	PIM1	2.42469	0.0320301	Pim-1 proto-oncogene, serine/threonine kinase [Source:HGNC Symbol;Acc:HGNC:8986]
ENSGALG00000039902	ENSGALT00000055362		-1.23982	0.0320338
ENSGALG00000041300	ENSGALT00000063132		-1.22974	0.0320338
ENSGALG00000017064	ENSGALT00000027564	RFC3	1.47891	0.0320338	replication factor C subunit 3 [Source:HGNC Symbol;Acc:HGNC:9971]
ENSGALG00000000589	ENSGALT00000000824		2.77012	0.0320338
ENSGALG00000021139	ENSGALT00000009519		7.22309	0.0320338
ENSGALG00000042715	ENSGALT00000053545		5.68191	0.0321312
ENSGALG00000042232	ENSGALT00000055405	PSMG4	1.43741	0.0323878	proteasome assembly chaperone 4 [Source:HGNC Symbol;Acc:HGNC:21108]
ENSGALG00000030075	ENSGALT00000049432		6.22211	0.0325714
ENSGALG00000043914	ENSGALT00000086733		5.76389	0.0329994
ENSGALG00000041970	ENSGALT00000050690		-4.79467	0.0330158
ENSGALG00000002678	ENSGALT00000004220	CSPG4	-1.5485	0.0330158	chondroitin sulfate proteoglycan 4 [Source:HGNC Symbol;Acc:HGNC:2466]
ENSGALG00000009322	ENSGALT00000015173	NVL	1.40267	0.0330158	nuclear VCP-like [Source:HGNC Symbol;Acc:HGNC:8070]
ENSGALG00000035135	ENSGALT00000060147		1.52143	0.0330158
ENSGALG00000011309	ENSGALT00000018451	PLXNC1	2.52367	0.0330158	plexin C1 [Source:HGNC Symbol;Acc:HGNC:9106]
ENSGALG00000030371	ENSGALT00000071162		5.98397	0.0330158
ENSGALG00000032928	ENSGALT00000046609		-3.49721	0.0332188
ENSGALG00000031078	ENSGALT00000074800		-1.91674	0.0332188
ENSGALG00000027793	ENSGALT00000017809	SCN9A	3.38332	0.0332188	sodium channel protein type 9 subunit alpha [Source:RefSeq peptide;Acc:NP_001280211]
ENSGALG00000027874	ENSGALT00000045646	CHAC1	-3.01642	0.033228	ChaC glutathione specific gamma-glutamylcyclotransferase 1 [Source:HGNC Symbol;Acc:HGNC:28680]
ENSGALG00000012770	ENSGALT00000020836		-2.38476	0.033228
ENSGALG00000007944	ENSGALT00000012904	HECW2	-0.868405	0.033228	HECT, C2 and WW domain containing E3 ubiquitin protein ligase 2 [Source:HGNC Symbol;Acc:HGNC:29853]
ENSGALG00000017365	ENSGALT00000028049		1.22807	0.033228
ENSGALG00000015851	ENSGALT00000025556	RWDD2A	1.40389	0.033228	RWD domain containing 2A [Source:HGNC Symbol;Acc:HGNC:21385]
ENSGALG00000002080	ENSGALT00000003239	DOCK2	2.58162	0.0332626	dedicator of cytokinesis 2 [Source:HGNC Symbol;Acc:HGNC:2988]
ENSGALG00000032253	ENSGALT00000058281		-2.26883	0.0334957
ENSGALG00000011950	ENSGALT00000019494	ACO2	-1.74032	0.0334957	aconitase 2 [Source:HGNC Symbol;Acc:HGNC:118]
ENSGALG00000014066	ENSGALT00000063018		-1.54302	0.0334957
ENSGALG00000005071	ENSGALT00000008128	MPP1	-1.20337	0.0334957	55 kDa erythrocyte membrane protein [Source:UniProtKB/Swiss-Prot;Acc:Q5ZJ00]
ENSGALG00000020899	ENSGALT00000033528		-1.15895	0.0334957
ENSGALG00000007128	ENSGALT00000032361	SH3BGRL	1.26651	0.0334957	SH3 domain binding glutamate rich protein like [Source:HGNC Symbol;Acc:HGNC:10823]
ENSGALG00000035252	ENSGALT00000058204	RPL7	1.38164	0.0334957	60S ribosomal protein L7 [Source:UniProtKB/Swiss-Prot;Acc:Q5ZJ56]
ENSGALG00000012421	ENSGALT00000037826	ARHGAP15	2.55649	0.0334957	Rho GTPase-activating protein 15 [Source:UniProtKB/Swiss-Prot;Acc:Q5ZMM3]
ENSGALG00000000251	ENSGALT00000000330	CD79B	5.04994	0.0334957	CD79b molecule [Source:HGNC Symbol;Acc:HGNC:1699]
ENSGALG00000045486	ENSGALT00000085990		7.27465	0.0334957
ENSGALG00000004812	ENSGALT00000064776	FAM129A	1.45367	0.0339239	protein Niban [Source:RefSeq peptide;Acc:NP_001012614]
ENSGALG00000039974	ENSGALT00000076657	AKAP8L	-0.789585	0.0340804	Gallus gallus A kinase (PRKA) anchor protein 8-like (AKAP8L), mRNA. [Source:RefSeq mRNA;Acc:NM_001199537]
ENSGALG00000029380	ENSGALT00000050995		-1.49256	0.0343451
ENSGALG00000013575	ENSGALT00000022096		2.13226	0.0343451
ENSGALG00000006995	ENSGALT00000011326	APOD	4.31142	0.0343451	apolipoprotein D [Source:HGNC Symbol;Acc:HGNC:612]
ENSGALG00000010934	ENSGALT00000057809		-1.83651	0.0344587
ENSGALG00000014701	ENSGALT00000037058	RAP1GAP	-1.51734	0.0344587	RAP1 GTPase activating protein [Source:HGNC Symbol;Acc:HGNC:9858]
ENSGALG00000042782	ENSGALT00000072561		2.88164	0.034988
ENSGALG00000046235	ENSGALT00000049994		-1.02341	0.0359246
ENSGALG00000010542	ENSGALT00000084572	PAPSS1	1.60894	0.0359246	3'-phosphoadenosine 5'-phosphosulfate synthase 1 [Source:HGNC Symbol;Acc:HGNC:8603]
ENSGALG00000015544	ENSGALT00000037630	ALDOB	4.31029	0.0359246	Fructose-bisphosphate aldolase B [Source:UniProtKB/Swiss-Prot;Acc:P07341]
ENSGALG00000002198	ENSGALT00000003437	FHOD1	-1.70275	0.0362736	formin homology 2 domain containing 1 [Source:HGNC Symbol;Acc:HGNC:17905]
ENSGALG00000003919	ENSGALT00000006244	MRPL22	-0.806987	0.0370902	mitochondrial ribosomal protein L22 [Source:HGNC Symbol;Acc:HGNC:14480]
ENSGALG00000040720	ENSGALT00000069005		-3.524	0.0377246
ENSGALG00000045392	ENSGALT00000086989		6.61959	0.0378742
ENSGALG00000003011	ENSGALT00000034713	TOM1L1	1.27759	0.0382984	target of myb1 like 1 membrane trafficking protein [Source:HGNC Symbol;Acc:HGNC:11983]
ENSGALG00000033921	ENSGALT00000063801		-1.73647	0.0386833
ENSGALG00000037997	ENSGALT00000062505	RGS22	2.21199	0.0386833	regulator of G-protein signaling 22 [Source:HGNC Symbol;Acc:HGNC:24499]
ENSGALG00000000136	ENSGALT00000000188	Blec2	-2.84393	0.0390198
ENSGALG00000035089	ENSGALT00000059192		-2.41313	0.0390198
ENSGALG00000002555	ENSGALT00000041122	RET	-1.81531	0.0390512	ret proto-oncogene [Source:HGNC Symbol;Acc:HGNC:9967]
ENSGALG00000027512	ENSGALT00000043399	C5orf30	-1.35825	0.0393815	chromosome 5 open reading frame 30 [Source:HGNC Symbol;Acc:HGNC:25052]
ENSGALG00000037328	ENSGALT00000066914		2.61079	0.0393815
ENSGALG00000015897	ENSGALT00000025619	IMPG1	7.06614	0.0393815	Interphotoreceptor matrix proteoglycan 1 [Source:UniProtKB/Swiss-Prot;Acc:Q8JIR8]
ENSGALG00000037258	ENSGALT00000065950	MRPL32	-1.05112	0.0399075	mitochondrial ribosomal protein L32 [Source:HGNC Symbol;Acc:HGNC:14035]
ENSGALG00000016734	ENSGALT00000062891	SLC9A7	3.96192	0.0403102	solute carrier family 9 member A7 [Source:HGNC Symbol;Acc:HGNC:17123]
ENSGALG00000035223	ENSGALT00000063215	NDUFA6	1.48432	0.0403884	NADH:ubiquinone oxidoreductase subunit A6 [Source:HGNC Symbol;Acc:HGNC:7690]
ENSGALG00000001319	ENSGALT00000002011	CAMK1G	-2.0141	0.0406359	calcium/calmodulin dependent protein kinase IG [Source:HGNC Symbol;Acc:HGNC:14585]
ENSGALG00000028653	ENSGALT00000045185	C6orf163	-2.20925	0.0409314	chromosome 6 open reading frame 163 [Source:HGNC Symbol;Acc:HGNC:21403]
ENSGALG00000046270	ENSGALT00000084845		3.007	0.0409362
ENSGALG00000006544	ENSGALT00000010572		-1.89754	0.0410738
ENSGALG00000043118	ENSGALT00000055338	ATP10A	2.24979	0.0414171	ATPase phospholipid transporting 10A (putative) [Source:HGNC Symbol;Acc:HGNC:13542]
ENSGALG00000008682	ENSGALT00000014132	SLC25A43	0.876953	0.0415991	solute carrier family 25 member 43 [Source:HGNC Symbol;Acc:HGNC:30557]
ENSGALG00000043204	ENSGALT00000081150	Pax-7	-0.868649	0.0421558	paired box 7 [Source:HGNC Symbol;Acc:HGNC:8621]
ENSGALG00000013869	ENSGALT00000022493	IL20RA	4.94387	0.0431916	interleukin 20 receptor subunit alpha [Source:HGNC Symbol;Acc:HGNC:6003]
ENSGALG00000004246	ENSGALT00000006753	SLC6A4	-1.29042	0.0450428	solute carrier family 6 member 4 [Source:HGNC Symbol;Acc:HGNC:11050]
ENSGALG00000015274	ENSGALT00000061280	TCEA1	1.3645	0.0450428	transcription elongation factor A1 [Source:HGNC Symbol;Acc:HGNC:11612]
ENSGALG00000035154	ENSGALT00000053031		1.57041	0.0450428
ENSGALG00000043779	ENSGALT00000063846		1.67542	0.0450428
ENSGALG00000006261	ENSGALT00000010119		1.7451	0.0450428	15 kDa selenoprotein precursor [Source:RefSeq peptide;Acc:NP_001012944]
ENSGALG00000000474	ENSGALT00000086246	RPL36	3.17758	0.0450428	60S ribosomal protein L36 [Source:UniProtKB/Swiss-Prot;Acc:Q98TF6]
ENSGALG00000008127	ENSGALT00000057017	SPI1	2.97572	0.0457014	Spi-1 proto-oncogene [Source:HGNC Symbol;Acc:HGNC:11241]
ENSGALG00000001126	ENSGALT00000001695	CHAF1A	5.40449	0.0457014	chromatin assembly factor 1 subunit A [Source:HGNC Symbol;Acc:HGNC:1910]
ENSGALG00000008898	ENSGALT00000040369	GRIN1	-4.54178	0.0464449	glutamate ionotropic receptor NMDA type subunit 1 [Source:HGNC Symbol;Acc:HGNC:4584]
ENSGALG00000006882	ENSGALT00000066731	ST8SIA2	-2.53784	0.0464449	ST8 alpha-N-acetyl-neuraminide alpha-2,8-sialyltransferase 2 [Source:HGNC Symbol;Acc:HGNC:10870]
ENSGALG00000011153	ENSGALT00000018187		1.14466	0.0464449
ENSGALG00000045085	ENSGALT00000085355		1.96307	0.0464449
ENSGALG00000007955	ENSGALT00000012920	SLC16A5	3.06799	0.0464449	solute carrier family 16 member 5 [Source:HGNC Symbol;Acc:HGNC:10926]
ENSGALG00000014820	ENSGALT00000023927	VTCN1	3.98537	0.0464449	V-set domain containing T cell activation inhibitor 1 [Source:HGNC Symbol;Acc:HGNC:28873]
ENSGALG00000044074	ENSGALT00000084869		4.7901	0.0464449
ENSGALG00000020316	ENSGALT00000053660	IL13RA2	-2.3519	0.046881	interleukin 13 receptor subunit alpha 2 [Source:HGNC Symbol;Acc:HGNC:5975]
ENSGALG00000045842	ENSGALT00000083354		1.48242	0.0473737
ENSGALG00000006374	ENSGALT00000010300	TBX6	6.46053	0.0473737	T-box 6 [Source:HGNC Symbol;Acc:HGNC:11605]
ENSGALG00000014854	ENSGALT00000071556		-2.20844	0.0473839	Myosin regulatory light chain 2, smooth muscle minor isoform [Source:UniProtKB/Swiss-Prot;Acc:P24032]
ENSGALG00000030108	ENSGALT00000049893		5.4091	0.047437
ENSGALG00000031362	ENSGALT00000059459		-1.09696	0.0476219
ENSGALG00000007546	ENSGALT00000039549		3.77216	0.0478319
ENSGALG00000013569	ENSGALT00000022088	SEC61B	2.50638	0.0484406	Sec61 translocon beta subunit [Source:HGNC Symbol;Acc:HGNC:16993]
ENSGALG00000014455	ENSGALT00000023341	LPAR5	3.72068	0.0484406	lysophosphatidic acid receptor 5 [Source:HGNC Symbol;Acc:HGNC:13307]
ENSGALG00000017169	ENSGALT00000027731	ELMOD1	-3.08475	0.0484436	ELMO domain containing 1 [Source:HGNC Symbol;Acc:HGNC:25334]
ENSGALG00000037787	ENSGALT00000050851	MEF2D	-2.62779	0.0484436	myocyte enhancer factor 2D [Source:HGNC Symbol;Acc:HGNC:6997]
ENSGALG00000042141	ENSGALT00000071820		-1.07402	0.0487952
ENSGALG00000012965	ENSGALT00000078378		1.53115	0.0488829
ENSGALG00000044519	ENSGALT00000088671	APOPT1	-0.956403	0.0491541	apoptogenic 1, mitochondrial [Source:HGNC Symbol;Acc:HGNC:20492]
ENSGALG00000007351	ENSGALT00000011888	MTPAP	-0.761159	0.0491541	mitochondrial poly(A) polymerase [Source:HGNC Symbol;Acc:HGNC:25532]
ENSGALG00000046532	ENSGALT00000085616	C15orf48	1.85813	0.0491541	chromosome 15 open reading frame 48 [Source:HGNC Symbol;Acc:HGNC:29898]
ENSGALG00000039820	ENSGALT00000074270		-3.68506	0.0496199
ENSGALG00000011094	ENSGALT00000018074	PDE4B	-1.76382	0.0496639	phosphodiesterase 4B [Source:HGNC Symbol;Acc:HGNC:8781]
ENSGALG00000002363	ENSGALT00000003725	HSPA9	-1.04272	0.0497503	heat shock protein family A (Hsp70) member 9 [Source:HGNC Symbol;Acc:HGNC:5244]
ENSGALG00000016670	ENSGALT00000026902		5.70587	0.0497503
ENSGALG00000016912	ENSGALT00000036512	EDNRB	-1.52077	0.0499042	endothelin receptor type B [Source:HGNC Symbol;Acc:HGNC:3180]
ENSGALG00000040232	ENSGALT00000078391		-1.01807	0.0499042
ENSGALG00000014561	ENSGALT00000023485	PTPN6	1.63322	0.0499042	protein tyrosine phosphatase, non-receptor type 6 [Source:HGNC Symbol;Acc:HGNC:9658]
Nonchallenged, 6dpi
Ensembl Gene ID	Ensembl Transcript ID	Associated Gene Name	logFC	FDR	Description
ENSGALG00000030189	ENSGALT00000074783		6.24616	1.68e-27
ENSGALG00000040404	ENSGALT00000052188		3.86225	1.08e-19
ENSGALG00000042870	ENSGALT00000065772		-5.52695	1.39e-17
ENSGALG00000046145	ENSGALT00000084582		5.57273	9.98e-15
ENSGALG00000030626	ENSGALT00000056190	FZD6	2.25883	8.42e-13	frizzled class receptor 6 [Source:HGNC Symbol;Acc:HGNC:4044]
ENSGALG00000034746	ENSGALT00000060084		4.38046	8.42e-13
ENSGALG00000041409	ENSGALT00000067556		-2.2006	1.34e-11
ENSGALG00000038605	ENSGALT00000082473		8.10898	4.69e-11
ENSGALG00000046447	ENSGALT00000086022		-6.48937	1.08e-09
ENSGALG00000039348	ENSGALT00000073531		7.49912	1.75e-08
ENSGALG00000039376	ENSGALT00000082899	DPT	6.52104	2.24e-08	dermatopontin [Source:HGNC Symbol;Acc:HGNC:3011]
ENSGALG00000035207	ENSGALT00000049625	TDO2	-4.47516	6.04e-08	tryptophan 2,3-dioxygenase [Source:HGNC Symbol;Acc:HGNC:11708]
ENSGALG00000039695	ENSGALT00000059205		-4.01436	8.63e-08
ENSGALG00000033670	ENSGALT00000075657		-4.22032	1.33e-07
ENSGALG00000046065	ENSGALT00000084712		7.84624	1.33e-07
ENSGALG00000000249	ENSGALT00000000328		7.24899	2.61e-07	Somatotropin [Source:UniProtKB/Swiss-Prot;Acc:P08998]
ENSGALG00000037001	ENSGALT00000067323		-4.69417	3.64e-07
ENSGALG00000031155	ENSGALT00000077264		-2.10096	4.44e-07
ENSGALG00000033672	ENSGALT00000083045		8.22971	4.44e-07
ENSGALG00000011894	ENSGALT00000019412		2.67689	9.08e-07
ENSGALG00000011243	ENSGALT00000018341		9.36586	9.83e-07
ENSGALG00000044619	ENSGALT00000088678		-3.23588	1.13e-06
ENSGALG00000022871	ENSGALT00000036897		2.24116	2.82e-06
ENSGALG00000035297	ENSGALT00000089912	GABARAP	3.70582	4.52e-06	GABA type A receptor-associated protein [Source:HGNC Symbol;Acc:HGNC:4067]
ENSGALG00000037321	ENSGALT00000067021		3.16373	5.16e-06
ENSGALG00000008470	ENSGALT00000013803	WDR12	-7.239	5.19e-06	WD repeat domain 12 [Source:HGNC Symbol;Acc:HGNC:14098]
ENSGALG00000034563	ENSGALT00000047912		-7.11274	6.84e-06
ENSGALG00000044123	ENSGALT00000089545		-7.28781	8.07e-06
ENSGALG00000046143	ENSGALT00000087482		-7.37497	1.02e-05
ENSGALG00000008682	ENSGALT00000014132	SLC25A43	1.38436	1.15e-05	solute carrier family 25 member 43 [Source:HGNC Symbol;Acc:HGNC:30557]
ENSGALG00000016322	ENSGALT00000026333		1.61637	1.69e-05
ENSGALG00000011897	ENSGALT00000019418	SMDT1	1.78106	1.91e-05	single-pass membrane protein with aspartate rich tail 1 [Source:HGNC Symbol;Acc:HGNC:25055]
ENSGALG00000008910	ENSGALT00000014491	CERKL	4.02123	2.68e-05	ceramide kinase like [Source:HGNC Symbol;Acc:HGNC:21699]
ENSGALG00000029478	ENSGALT00000053426		6.75241	2.79e-05
ENSGALG00000046486	ENSGALT00000088093		2.44371	3.07e-05
ENSGALG00000028928	ENSGALT00000043822	LCAT	2.17072	3.09e-05	lecithin-cholesterol acyltransferase [Source:HGNC Symbol;Acc:HGNC:6522]
ENSGALG00000044228	ENSGALT00000089787		-7.65182	3.92e-05
ENSGALG00000040884	ENSGALT00000047676		-3.14039	3.92e-05
ENSGALG00000004096	ENSGALT00000006519		3.76623	4.17e-05
ENSGALG00000009346	ENSGALT00000015220	HN1L	1.48405	4.44e-05	hematological and neurological expressed 1 like [Source:HGNC Symbol;Acc:HGNC:14137]
ENSGALG00000036990	ENSGALT00000090081	DECR1	-3.05853	5.68e-05	2,4-dienoyl-CoA reductase 1, mitochondrial [Source:HGNC Symbol;Acc:HGNC:2753]
ENSGALG00000037515	ENSGALT00000079476		-7.20759	7.07e-05
ENSGALG00000037469	ENSGALT00000051733		6.83777	7.65e-05
ENSGALG00000043750	ENSGALT00000054240		-1.57623	8.23e-05
ENSGALG00000036670	ENSGALT00000070436		-5.12793	8.51e-05
ENSGALG00000043861	ENSGALT00000084427		-3.76253	9.56e-05
ENSGALG00000040507	ENSGALT00000066798		7.03549	9.79e-05
ENSGALG00000036919	ENSGALT00000082079		1.54976	9.84e-05
ENSGALG00000003677	ENSGALT00000005827	NTNG2	-2.77527	0.000131969	netrin G2 [Source:HGNC Symbol;Acc:HGNC:14288]
ENSGALG00000035235	ENSGALT00000047812		-3.86371	0.000136755
ENSGALG00000033014	ENSGALT00000067959		2.3057	0.000144182
ENSGALG00000017332	ENSGALT00000028011	KLHL35	5.15511	0.000156159	kelch like family member 35 [Source:HGNC Symbol;Acc:HGNC:26597]
ENSGALG00000035223	ENSGALT00000063215	NDUFA6	2.08484	0.00016057	NADH:ubiquinone oxidoreductase subunit A6 [Source:HGNC Symbol;Acc:HGNC:7690]
ENSGALG00000045559	ENSGALT00000084683		8.21716	0.00016057
ENSGALG00000037868	ENSGALT00000063269		4.98664	0.000166191
ENSGALG00000028336	ENSGALT00000044498	MED10	1.10981	0.000181352	mediator complex subunit 10 [Source:HGNC Symbol;Acc:HGNC:28760]
ENSGALG00000017197	ENSGALT00000050284	CNTN5	-7.7173	0.000191912	Contactin-5 [Source:UniProtKB/Swiss-Prot;Acc:Q90W79]
ENSGALG00000037857	ENSGALT00000060676		-1.8794	0.000198031
ENSGALG00000030900	ENSGALT00000071199	NCMAP	1.26453	0.000231405	non-compact myelin associated protein [Source:HGNC Symbol;Acc:HGNC:29332]
ENSGALG00000033302	ENSGALT00000073615		3.09815	0.000237404
ENSGALG00000012911	ENSGALT00000021056	SYT10	-6.55453	0.00024978	synaptotagmin 10 [Source:HGNC Symbol;Acc:HGNC:19266]
ENSGALG00000029548	ENSGALT00000080405		-3.72553	0.000270871
ENSGALG00000031515	ENSGALT00000063499		-5.2144	0.000331721
ENSGALG00000001343	ENSGALT00000002051	LAMB3	-2.53348	0.000331721	laminin subunit beta 3 [Source:HGNC Symbol;Acc:HGNC:6490]
ENSGALG00000026364	ENSGALT00000044806	ASAH1	1.19051	0.000383237	N-acylsphingosine amidohydrolase 1 [Source:HGNC Symbol;Acc:HGNC:735]
ENSGALG00000042232	ENSGALT00000055405	PSMG4	1.86116	0.000417992	proteasome assembly chaperone 4 [Source:HGNC Symbol;Acc:HGNC:21108]
ENSGALG00000008784	ENSGALT00000014282		1.676	0.000425898
ENSGALG00000005617	ENSGALT00000009013	NTHL1	1.53172	0.000449888	Endonuclease III-like protein 1 [Source:UniProtKB/Swiss-Prot;Acc:A7M7B9]
ENSGALG00000026039	ENSGALT00000045094		3.04068	0.000484146
ENSGALG00000046645	ENSGALT00000084401		7.15837	0.000484146
ENSGALG00000035020	ENSGALT00000058614		-4.87572	0.00051486
ENSGALG00000043111	ENSGALT00000058720		2.43021	0.000531733
ENSGALG00000036942	ENSGALT00000076429	KCNA3	9.29604	0.000611982	potassium voltage-gated channel subfamily A member 3 [Source:HGNC Symbol;Acc:HGNC:6221]
ENSGALG00000037518	ENSGALT00000080878		1.93034	0.00064006
ENSGALG00000033758	ENSGALT00000074948		-1.54382	0.000653176
ENSGALG00000031013	ENSGALT00000070149	DHDH	2.24503	0.000674163	dihydrodiol dehydrogenase [Source:HGNC Symbol;Acc:HGNC:17887]
ENSGALG00000016475	ENSGALT00000026579		-2.99758	0.000706657
ENSGALG00000042781	ENSGALT00000070689		8.04352	0.00072558
ENSGALG00000034424	ENSGALT00000051433	PPP1R42	-4.22761	0.000803865	protein phosphatase 1 regulatory subunit 42 [Source:HGNC Symbol;Acc:HGNC:33732]
ENSGALG00000042519	ENSGALT00000059212		-1.36339	0.000854427
ENSGALG00000011009	ENSGALT00000017933	SCN2A	5.4304	0.000855988	sodium voltage-gated channel alpha subunit 2 [Source:HGNC Symbol;Acc:HGNC:10588]
ENSGALG00000031253	ENSGALT00000046923		-3.50574	0.000872472
ENSGALG00000015216	ENSGALT00000032807	SYK	2.00178	0.000942845	Tyrosine-protein kinase SYK [Source:UniProtKB/Swiss-Prot;Acc:F1N9Y5]
ENSGALG00000016556	ENSGALT00000026715		4.10276	0.000942845
ENSGALG00000012100	ENSGALT00000019764	CFAP221	-4.21784	0.00111731	cilia and flagella associated protein 221 [Source:HGNC Symbol;Acc:HGNC:33720]
ENSGALG00000016648	ENSGALT00000026880		2.86703	0.00111731
ENSGALG00000043455	ENSGALT00000079560		-3.99024	0.0011204
ENSGALG00000011088	ENSGALT00000018066	GSKIP	-1.19227	0.0012829	GSK3-beta interaction protein [Source:UniProtKB/Swiss-Prot;Acc:Q5ZMC6]
ENSGALG00000044569	ENSGALT00000087028		6.41559	0.00135231
ENSGALG00000045327	ENSGALT00000085449		8.82758	0.00141319
ENSGALG00000033353	ENSGALT00000067790	RIT2	4.28503	0.00145289	Ras like without CAAX 2 [Source:HGNC Symbol;Acc:HGNC:10017]
ENSGALG00000009015	ENSGALT00000014667	PIGK	1.00321	0.00150442	phosphatidylinositol glycan anchor biosynthesis class K [Source:HGNC Symbol;Acc:HGNC:8965]
ENSGALG00000041118	ENSGALT00000054348		-2.23549	0.00152374
ENSGALG00000039647	ENSGALT00000083633		8.37962	0.00152374
ENSGALG00000044087	ENSGALT00000086015	KCTD19	-3.47318	0.00155393	potassium channel tetramerization domain containing 19 [Source:HGNC Symbol;Acc:HGNC:24753]
ENSGALG00000039834	ENSGALT00000070984		-3.81522	0.00158855
ENSGALG00000042454	ENSGALT00000070787	DCDC2	-3.80642	0.00163302	doublecortin domain containing 2 [Source:HGNC Symbol;Acc:HGNC:18141]
ENSGALG00000039028	ENSGALT00000048021		2.1473	0.00163302
ENSGALG00000035708	ENSGALT00000081608		-6.35974	0.0016863
ENSGALG00000043583	ENSGALT00000062908	SCG3	1.75697	0.00169783	secretogranin-3 isoform 2 precursor [Source:RefSeq peptide;Acc:NP_001280207]
ENSGALG00000046086	ENSGALT00000087260		6.21114	0.00169783
ENSGALG00000008780	ENSGALT00000014277	CTBS	1.73248	0.00181161	chitobiase [Source:HGNC Symbol;Acc:HGNC:2496]
ENSGALG00000003472	ENSGALT00000039946	VWC2L	-2.88492	0.00202529	von Willebrand factor C domain containing protein 2-like [Source:HGNC Symbol;Acc:HGNC:37203]
ENSGALG00000031218	ENSGALT00000049855		-4.20188	0.00209236
ENSGALG00000013234	ENSGALT00000021612	HAPLN2	3.0578	0.00214189	hyaluronan and proteoglycan link protein 2 [Source:HGNC Symbol;Acc:HGNC:17410]
ENSGALG00000041504	ENSGALT00000053889		-6.00202	0.00216742
ENSGALG00000045318	ENSGALT00000078236		4.0637	0.00225525
ENSGALG00000014066	ENSGALT00000063018		-1.95349	0.00231241
ENSGALG00000045729	ENSGALT00000090212	HHIPL2	-2.93932	0.00234933	HHIP like 2 [Source:HGNC Symbol;Acc:HGNC:25842]
ENSGALG00000016464	ENSGALT00000026565	VSNL1	3.24379	0.00234933	Visinin-like protein 1 [Source:UniProtKB/Swiss-Prot;Acc:P62764]
ENSGALG00000000055	ENSGALT00000085682	LAMTOR3	-1.46013	0.00239216	Ragulator complex protein LAMTOR3 [Source:UniProtKB/Swiss-Prot;Acc:Q5ZIP2]
ENSGALG00000006395	ENSGALT00000062542		3.4291	0.00239449
ENSGALG00000035631	ENSGALT00000076690		4.58545	0.00239449
ENSGALG00000001951	ENSGALT00000003019		-1.68638	0.00240831
ENSGALG00000008241	ENSGALT00000013413	TAF5	-1.07606	0.00240831	TATA-box binding protein associated factor 5 [Source:HGNC Symbol;Acc:HGNC:11539]
ENSGALG00000040840	ENSGALT00000052184	MPST	2.73191	0.00240831	mercaptopyruvate sulfurtransferase [Source:HGNC Symbol;Acc:HGNC:7223]
ENSGALG00000032854	ENSGALT00000069613	ACP5	2.96103	0.00240831	acid phosphatase 5, tartrate resistant [Source:HGNC Symbol;Acc:HGNC:124]
ENSGALG00000044519	ENSGALT00000088671	APOPT1	-1.20413	0.00286039	apoptogenic 1, mitochondrial [Source:HGNC Symbol;Acc:HGNC:20492]
ENSGALG00000032715	ENSGALT00000072505		-2.57073	0.00322341
ENSGALG00000010703	ENSGALT00000017411	C14orf159	0.981615	0.00360231	chromosome 14 open reading frame 159 [Source:HGNC Symbol;Acc:HGNC:20498]
ENSGALG00000034200	ENSGALT00000051514		8.57558	0.00372065
ENSGALG00000024486	ENSGALT00000041399		2.11933	0.00392186	Neuropeptide-like protein C4orf48 homolog [Source:UniProtKB/Swiss-Prot;Acc:E1BRC3]
ENSGALG00000008896	ENSGALT00000014468		6.74392	0.00392186
ENSGALG00000033681	ENSGALT00000054901		-5.86419	0.00409526
ENSGALG00000013376	ENSGALT00000021820	CAPSL	5.34664	0.00409526	calcyphosine like [Source:HGNC Symbol;Acc:HGNC:28375]
ENSGALG00000042285	ENSGALT00000073167		7.80544	0.00409526
ENSGALG00000011551	ENSGALT00000018840	JCHAIN	7.61502	0.00427641	joining chain of multimeric IgA and IgM [Source:HGNC Symbol;Acc:HGNC:5713]
ENSGALG00000037123	ENSGALT00000056804		-4.38091	0.00458529
ENSGALG00000007036	ENSGALT00000011386	PITRM1	-1.08888	0.00458529	pitrilysin metallopeptidase 1 [Source:HGNC Symbol;Acc:HGNC:17663]
ENSGALG00000030546	ENSGALT00000077795	CLEC19A	3.07038	0.00458529	C-type lectin domain family 19 member A [Source:HGNC Symbol;Acc:HGNC:34522]
ENSGALG00000032125	ENSGALT00000078673		-2.52129	0.00464654
ENSGALG00000012770	ENSGALT00000020836		-2.81643	0.00477298
ENSGALG00000037822	ENSGALT00000068524		-3.27187	0.00484653
ENSGALG00000004246	ENSGALT00000006753	SLC6A4	-1.55876	0.00490757	solute carrier family 6 member 4 [Source:HGNC Symbol;Acc:HGNC:11050]
ENSGALG00000022762	ENSGALT00000036542		6.84106	0.00505475
ENSGALG00000004637	ENSGALT00000007388		1.16572	0.00531133
ENSGALG00000040150	ENSGALT00000047296		-6.20146	0.00563767
ENSGALG00000028451	ENSGALT00000046070		2.46071	0.00563767	Metallothionein [Source:UniProtKB/Swiss-Prot;Acc:P68497]
ENSGALG00000021139	ENSGALT00000009519		7.58225	0.00563767
ENSGALG00000016699	ENSGALT00000031534		-4.03977	0.00569035
ENSGALG00000035244	ENSGALT00000056622		3.57595	0.00573593
ENSGALG00000028858	ENSGALT00000045827		3.94929	0.00577709
ENSGALG00000025639	ENSGALT00000042552	SNORA31	-1.96742	0.00589826	Small nucleolar RNA SNORA31 [Source:RFAM;Acc:RF00322]
ENSGALG00000042068	ENSGALT00000050227		7.58372	0.00589826
ENSGALG00000030595	ENSGALT00000074496		-6.7833	0.0059424
ENSGALG00000031205	ENSGALT00000077270	GNGT2	-1.44287	0.0059424	G protein subunit gamma transducin 2 [Source:HGNC Symbol;Acc:HGNC:4412]
ENSGALG00000001734	ENSGALT00000047816		1.92863	0.00594916
ENSGALG00000013688	ENSGALT00000062399	UROS	3.91529	0.00594916	uroporphyrinogen III synthase [Source:HGNC Symbol;Acc:HGNC:12592]
ENSGALG00000039764	ENSGALT00000053995		6.89913	0.00594916
ENSGALG00000028519	ENSGALT00000042858	CCR10	8.44587	0.00648853	C-C motif chemokine receptor 10 [Source:HGNC Symbol;Acc:HGNC:4474]
ENSGALG00000016324	ENSGALT00000026335		4.05277	0.00685457
ENSGALG00000036104	ENSGALT00000081327		5.87997	0.00685457
ENSGALG00000034265	ENSGALT00000077721	ZAR1L	3.34799	0.00693973	zygote arrest 1-like [Source:HGNC Symbol;Acc:HGNC:37116]
ENSGALG00000043551	ENSGALT00000075745		7.40904	0.0072625
ENSGALG00000012975	ENSGALT00000021171	IQSEC3	2.92737	0.00732598	IQ motif and Sec7 domain 3 [Source:HGNC Symbol;Acc:HGNC:29193]
ENSGALG00000034832	ENSGALT00000051360		7.22106	0.00752448
ENSGALG00000027793	ENSGALT00000017809	SCN9A	3.57524	0.00754518	sodium channel protein type 9 subunit alpha [Source:RefSeq peptide;Acc:NP_001280211]
ENSGALG00000005951	ENSGALT00000009569		5.79123	0.0078057
ENSGALG00000035301	ENSGALT00000067433		-4.68338	0.00783554
ENSGALG00000034346	ENSGALT00000054535	RDH10	1.27674	0.00809572	retinol dehydrogenase 10 (all-trans) [Source:HGNC Symbol;Acc:HGNC:19975]
ENSGALG00000002775	ENSGALT00000004382	FA2H	2.3649	0.00809572	fatty acid 2-hydroxylase [Source:HGNC Symbol;Acc:HGNC:21197]
ENSGALG00000029565	ENSGALT00000051741		-1.83642	0.00815049
ENSGALG00000038853	ENSGALT00000049307	GAA	1.62566	0.00815049	glucosidase alpha, acid [Source:HGNC Symbol;Acc:HGNC:4065]
ENSGALG00000044427	ENSGALT00000086099	MZB1	7.35196	0.00815049	marginal zone B and B1 cell specific protein [Source:HGNC Symbol;Acc:HGNC:30125]
ENSGALG00000037682	ENSGALT00000068770	CCSER2	-0.960026	0.00852713	coiled-coil serine rich protein 2 [Source:HGNC Symbol;Acc:HGNC:29197]
ENSGALG00000010363	ENSGALT00000016877	HERC3	1.06963	0.00852713	HECT and RLD domain containing E3 ubiquitin protein ligase 3 [Source:HGNC Symbol;Acc:HGNC:4876]
ENSGALG00000045875	ENSGALT00000087947	PSCA	2.38101	0.00852713	prostate stem cell antigen [Source:HGNC Symbol;Acc:HGNC:9500]
ENSGALG00000013948	ENSGALT00000022604	RASL11B	1.30115	0.00859676	RAS like family 11 member B [Source:HGNC Symbol;Acc:HGNC:23804]
ENSGALG00000029446	ENSGALT00000058080		-1.24294	0.00887167
ENSGALG00000039275	ENSGALT00000051681		-5.8004	0.00910109
ENSGALG00000042370	ENSGALT00000072780		5.4895	0.00910109
ENSGALG00000017091	ENSGALT00000027608	FLT1	-1.27343	0.00910659	fms related tyrosine kinase 1 [Source:HGNC Symbol;Acc:HGNC:3763]
ENSGALG00000039820	ENSGALT00000074270		-6.17419	0.00922419
ENSGALG00000012092	ENSGALT00000019750	ESYT3	-2.57666	0.00961275	extended synaptotagmin 3 [Source:HGNC Symbol;Acc:HGNC:24295]
ENSGALG00000032253	ENSGALT00000058281		-3.06048	0.00969159
ENSGALG00000001717	ENSGALT00000002634	SLC16A1	-1.25824	0.0097848	solute carrier family 16 member 1 [Source:HGNC Symbol;Acc:HGNC:10922]
ENSGALG00000004339	ENSGALT00000038586	PDE8B	1.85993	0.00983828	phosphodiesterase 8B [Source:HGNC Symbol;Acc:HGNC:8794]
ENSGALG00000006995	ENSGALT00000011326	APOD	4.35794	0.00983828	apolipoprotein D [Source:HGNC Symbol;Acc:HGNC:612]
ENSGALG00000043064	ENSGALT00000069086		4.89273	0.00994235
ENSGALG00000031012	ENSGALT00000055041		1.64068	0.00998383
ENSGALG00000002675	ENSGALT00000004215	SCUBE3	3.48343	0.00998874	signal peptide, CUB domain and EGF like domain containing 3 [Source:HGNC Symbol;Acc:HGNC:13655]
ENSGALG00000027520	ENSGALT00000042961		3.37097	0.0100045
ENSGALG00000016734	ENSGALT00000062891	SLC9A7	4.31083	0.0100481	solute carrier family 9 member A7 [Source:HGNC Symbol;Acc:HGNC:17123]
ENSGALG00000027980	ENSGALT00000043482	NANOS1	3.37849	0.010083	nanos C2HC-type zinc finger 1 [Source:HGNC Symbol;Acc:HGNC:23044]
ENSGALG00000001348	ENSGALT00000002058	TEKT3	-3.85829	0.0103103	tektin 3 [Source:HGNC Symbol;Acc:HGNC:14293]
ENSGALG00000026536	ENSGALT00000045156	IP6K3	-3.14019	0.0103103	inositol hexakisphosphate kinase 3 [Source:HGNC Symbol;Acc:HGNC:17269]
ENSGALG00000038595	ENSGALT00000081405	POLR2I	-2.58799	0.010343	RNA polymerase II subunit I [Source:HGNC Symbol;Acc:HGNC:9196]
ENSGALG00000044807	ENSGALT00000084827		7.36999	0.0103889
ENSGALG00000012308	ENSGALT00000020115	MANBA	1.09324	0.0105457	mannosidase beta [Source:HGNC Symbol;Acc:HGNC:6831]
ENSGALG00000006387	ENSGALT00000010315	RNF32	-2.48073	0.0107137	ring finger protein 32 [Source:HGNC Symbol;Acc:HGNC:17118]
ENSGALG00000045392	ENSGALT00000085093		7.23371	0.0107137
ENSGALG00000006830	ENSGALT00000011039	CHID1	1.48867	0.0108837	chitinase domain containing 1 [Source:HGNC Symbol;Acc:HGNC:28474]
ENSGALG00000002175	ENSGALT00000003408	KIF14	-1.56868	0.0115046	kinesin family member 14 [Source:HGNC Symbol;Acc:HGNC:19181]
ENSGALG00000041988	ENSGALT00000052958		-2.18367	0.0116871
ENSGALG00000039783	ENSGALT00000079929	MRPL57	1.46134	0.0118851	mitochondrial ribosomal protein L57 [Source:HGNC Symbol;Acc:HGNC:14514]
ENSGALG00000028653	ENSGALT00000045185	C6orf163	-2.55946	0.0119081	chromosome 6 open reading frame 163 [Source:HGNC Symbol;Acc:HGNC:21403]
ENSGALG00000019543	ENSGALT00000021151	OTULIN	1.44215	0.0119188	OTU deubiquitinase with linear linkage specificity [Source:HGNC Symbol;Acc:HGNC:25118]
ENSGALG00000033886	ENSGALT00000080148		1.7492	0.0120801
ENSGALG00000001378	ENSGALT00000002100		2.04165	0.012185
ENSGALG00000010002	ENSGALT00000016250		-2.94015	0.0126701
ENSGALG00000025627	ENSGALT00000042540	SNORD47	2.09967	0.0126701	Small nucleolar RNA SNORD47 [Source:RFAM;Acc:RF00281]
ENSGALG00000010960	ENSGALT00000017839	GALNT3	4.89733	0.0131431	polypeptide N-acetylgalactosaminyltransferase 3 [Source:HGNC Symbol;Acc:HGNC:4125]
ENSGALG00000002152	ENSGALT00000003373	GABRP	5.92804	0.013594	gamma-aminobutyric acid type A receptor pi subunit [Source:HGNC Symbol;Acc:HGNC:4089]
ENSGALG00000006428	ENSGALT00000010377	UBE2I	-2.82482	0.0140479	SUMO-conjugating enzyme UBC9 [Source:UniProtKB/Swiss-Prot;Acc:P63283]
ENSGALG00000003105	ENSGALT00000038814	ANKFN1	6.47397	0.014117	ankyrin repeat and fibronectin type III domain containing 1 [Source:HGNC Symbol;Acc:HGNC:26766]
ENSGALG00000031094	ENSGALT00000059672		-1.95477	0.0142134
ENSGALG00000028439	ENSGALT00000044395	FAM35A	-1.05484	0.0142134	family with sequence similarity 35 member A [Source:HGNC Symbol;Acc:HGNC:28773]
ENSGALG00000036730	ENSGALT00000068673	MRPS35	-0.968988	0.0142134	28S ribosomal protein S35, mitochondrial isoform 2 [Source:RefSeq peptide;Acc:NP_001265021]
ENSGALG00000042963	ENSGALT00000065407		-5.5783	0.0145144
ENSGALG00000030108	ENSGALT00000049893		5.40653	0.0145144
ENSGALG00000035174	ENSGALT00000056720		3.49077	0.0147577
ENSGALG00000042529	ENSGALT00000076192		3.70436	0.0155919
ENSGALG00000013160	ENSGALT00000065494	CHMP5	-5.36165	0.015732	charged multivesicular body protein 5 [Source:HGNC Symbol;Acc:HGNC:26942]
ENSGALG00000006955	ENSGALT00000011268	CCNJ	-1.48676	0.0158676	cyclin J [Source:HGNC Symbol;Acc:HGNC:23434]
ENSGALG00000042035	ENSGALT00000081223		2.10489	0.0158676
ENSGALG00000029853	ENSGALT00000059101		-5.79243	0.0160771
ENSGALG00000012018	ENSGALT00000019611	UGT8	1.95421	0.0163182	2-hydroxyacylsphingosine 1-beta-galactosyltransferase precursor [Source:RefSeq peptide;Acc:NP_989535]
ENSGALG00000016932	ENSGALT00000027372	MZT1	-1.14806	0.0176527	mitotic spindle organizing protein 1 [Source:HGNC Symbol;Acc:HGNC:33830]
ENSGALG00000015356	ENSGALT00000024781	IFT57	0.899956	0.0176527	intraflagellar transport 57 [Source:HGNC Symbol;Acc:HGNC:17367]
ENSGALG00000011792	ENSGALT00000019237		2.86813	0.0176527
ENSGALG00000039554	ENSGALT00000074615		6.45459	0.0176527
ENSGALG00000030930	ENSGALT00000067639		3.14802	0.0177007
ENSGALG00000046217	ENSGALT00000086453	PIT54	7.04523	0.0193966	PIT54 protein precursor [Source:RefSeq peptide;Acc:NP_997063]
ENSGALG00000009667	ENSGALT00000015737	MFAP3L	1.86135	0.0194325	microfibrillar associated protein 3 like [Source:HGNC Symbol;Acc:HGNC:29083]
ENSGALG00000014616	ENSGALT00000023565		2.21444	0.0194325
ENSGALG00000034639	ENSGALT00000074701		-1.85295	0.0196649
ENSGALG00000039210	ENSGALT00000047678		5.16163	0.0196649
ENSGALG00000032928	ENSGALT00000046609		-4.07639	0.019864
ENSGALG00000036190	ENSGALT00000069551		5.78577	0.019864
ENSGALG00000030375	ENSGALT00000073427		-1.90442	0.0201793
ENSGALG00000011572	ENSGALT00000018877	ASPG	1.66021	0.0202308	asparaginase [Source:HGNC Symbol;Acc:HGNC:20123]
ENSGALG00000004112	ENSGALT00000006539	FUCA1	4.00062	0.0202308	fucosidase, alpha-L- 1, tissue [Source:HGNC Symbol;Acc:HGNC:4006]
ENSGALG00000035694	ENSGALT00000052779		-1.84075	0.0207014
ENSGALG00000006942	ENSGALT00000011250		1.01719	0.0207014
ENSGALG00000031794	ENSGALT00000055551	PDCD1LG2	1.52145	0.021087	programmed cell death 1 ligand 2 [Source:HGNC Symbol;Acc:HGNC:18731]
ENSGALG00000002646	ENSGALT00000004172	FAM171B	2.17307	0.021087	family with sequence similarity 171 member B [Source:HGNC Symbol;Acc:HGNC:29412]
ENSGALG00000033584	ENSGALT00000052676		3.25203	0.021087
ENSGALG00000040426	ENSGALT00000089070	CREG1	5.54462	0.021087	Protein CREG1 [Source:UniProtKB/Swiss-Prot;Acc:Q5ZJ73]
ENSGALG00000032749	ENSGALT00000064381		3.0608	0.0211939
ENSGALG00000006809	ENSGALT00000011012	POU2AF1	5.85947	0.0211939	POU class 2 associating factor 1 [Source:HGNC Symbol;Acc:HGNC:9211]
ENSGALG00000008579	ENSGALT00000038321	OIP5	1.50767	0.0213594	Opa interacting protein 5 [Source:HGNC Symbol;Acc:HGNC:20300]
ENSGALG00000045075	ENSGALT00000084549		4.77476	0.0220537
ENSGALG00000029445	ENSGALT00000059705	FADS6	5.68706	0.0222498	fatty acid desaturase 6 [Source:HGNC Symbol;Acc:HGNC:30459]
ENSGALG00000042282	ENSGALT00000055051	SNRPD2	1.09911	0.0225224	small nuclear ribonucleoprotein D2 polypeptide [Source:HGNC Symbol;Acc:HGNC:11159]
ENSGALG00000006453	ENSGALT00000062496		3.94671	0.0230547
ENSGALG00000044074	ENSGALT00000084869		4.57045	0.0230547
ENSGALG00000010053	ENSGALT00000066531	PTPRF	1.54792	0.0231682	protein tyrosine phosphatase, receptor type F [Source:HGNC Symbol;Acc:HGNC:9670]
ENSGALG00000032544	ENSGALT00000058039	ALDH5A1	-1.03159	0.0236342	aldehyde dehydrogenase 5 family member A1 [Source:HGNC Symbol;Acc:HGNC:408]
ENSGALG00000040870	ENSGALT00000057109		4.44185	0.0236342
ENSGALG00000024122	ENSGALT00000040746		7.49004	0.0236342
ENSGALG00000036111	ENSGALT00000049937	ITM2C	2.04776	0.0236401	integral membrane protein 2C [Source:RefSeq peptide;Acc:NP_001264347]
ENSGALG00000023454	ENSGALT00000038804		5.61852	0.0237368
ENSGALG00000032653	ENSGALT00000062578		-1.66242	0.0237484
ENSGALG00000014166	ENSGALT00000022911	TSPO	1.74503	0.0237484	translocator protein [Source:HGNC Symbol;Acc:HGNC:1158]
ENSGALG00000001094	ENSGALT00000001639	ADGRD2	2.31563	0.0238375	adhesion G protein-coupled receptor D2 [Source:HGNC Symbol;Acc:HGNC:18651]
ENSGALG00000015812	ENSGALT00000025493	SMIM8	1.16138	0.0240628	small integral membrane protein 8 [Source:HGNC Symbol;Acc:HGNC:21401]
ENSGALG00000031906	ENSGALT00000080307	FAM83C	5.26796	0.0243133	family with sequence similarity 83 member C [Source:HGNC Symbol;Acc:HGNC:16121]
ENSGALG00000030782	ENSGALT00000069897		1.47913	0.0247873
ENSGALG00000041380	ENSGALT00000079478	BFIV21	1.48963	0.0251261
ENSGALG00000037748	ENSGALT00000080988		1.61275	0.0251261
ENSGALG00000017191	ENSGALT00000036419		-3.12099	0.0255119
ENSGALG00000028496	ENSGALT00000034380		7.65133	0.0255119
ENSGALG00000039335	ENSGALT00000069515	SLC25A22	-1.94593	0.0256473	solute carrier family 25 member 22 [Source:HGNC Symbol;Acc:HGNC:19954]
ENSGALG00000036040	ENSGALT00000078169		-4.03998	0.0261282
ENSGALG00000040256	ENSGALT00000054525	RIMS2	3.43584	0.0261681	regulating synaptic membrane exocytosis 2 [Source:HGNC Symbol;Acc:HGNC:17283]
ENSGALG00000013583	ENSGALT00000022105	FAM114A1	1.25344	0.0265018	family with sequence similarity 114 member A1 [Source:HGNC Symbol;Acc:HGNC:25087]
ENSGALG00000004018	ENSGALT00000006397	GLYCTK	-1.02776	0.0265308	glycerate kinase [Source:HGNC Symbol;Acc:HGNC:24247]
ENSGALG00000022586	ENSGALT00000036163	HPX	4.19655	0.0265308	hemopexin [Source:HGNC Symbol;Acc:HGNC:5171]
ENSGALG00000017023	ENSGALT00000063449	NEK5	4.66807	0.0265308	NIMA related kinase 5 [Source:HGNC Symbol;Acc:HGNC:7748]
ENSGALG00000040355	ENSGALT00000056849		-1.57114	0.0269079
ENSGALG00000045486	ENSGALT00000085990		6.39823	0.0269079
ENSGALG00000040855	ENSGALT00000079691		-1.5377	0.0269843
ENSGALG00000043372	ENSGALT00000047770	RUNX3	4.30581	0.0269843	runt related transcription factor 3 [Source:HGNC Symbol;Acc:HGNC:10473]
ENSGALG00000011259	ENSGALT00000018373	RPE65	-1.66943	0.0270835	Retinoid isomerohydrolase [Source:UniProtKB/Swiss-Prot;Acc:Q9YGX2]
ENSGALG00000032040	ENSGALT00000067377		1.26421	0.0272178
ENSGALG00000020899	ENSGALT00000033528		-1.12681	0.0272525
ENSGALG00000012281	ENSGALT00000020069	PLA2G6	-1.04808	0.0272761	phospholipase A2 group VI [Source:HGNC Symbol;Acc:HGNC:9039]
ENSGALG00000000920	ENSGALT00000001354	CGN	3.90233	0.0272761	cingulin [Source:HGNC Symbol;Acc:HGNC:17429]
ENSGALG00000041921	ENSGALT00000055214	CWH43	4.26965	0.0272761	cell wall biogenesis 43 C-terminal homolog [Source:HGNC Symbol;Acc:HGNC:26133]
ENSGALG00000040911	ENSGALT00000077484		-5.56462	0.027395
ENSGALG00000032683	ENSGALT00000077931	ADTRP	-1.79027	0.0278483	androgen dependent TFPI regulating protein [Source:HGNC Symbol;Acc:HGNC:21214]
ENSGALG00000030876	ENSGALT00000047587		-1.71474	0.0278483
ENSGALG00000001470	ENSGALT00000002226	STOML1	1.51254	0.0278536	stomatin like 1 [Source:HGNC Symbol;Acc:HGNC:14560]
ENSGALG00000015906	ENSGALT00000031654	COX7A2	1.87299	0.0279744	cytochrome c oxidase subunit 7A2 [Source:HGNC Symbol;Acc:HGNC:2288]
ENSGALG00000039641	ENSGALT00000080143		3.75001	0.0279744
ENSGALG00000040959	ENSGALT00000065859	GRP	4.58573	0.0279744	gastrin releasing peptide [Source:HGNC Symbol;Acc:HGNC:4605]
ENSGALG00000044370	ENSGALT00000083902		4.99718	0.0279744
ENSGALG00000006354	ENSGALT00000010271	GAL3ST2	5.45612	0.0279744	galactose-3-O-sulfotransferase 2 [Source:HGNC Symbol;Acc:HGNC:24869]
ENSGALG00000007152	ENSGALT00000011587	FAM3D	5.82896	0.0279744	family with sequence similarity 3 member D [Source:HGNC Symbol;Acc:HGNC:18665]
ENSGALG00000031132	ENSGALT00000077744		6.13428	0.0279744
ENSGALG00000040720	ENSGALT00000069005		-5.53563	0.0281957
ENSGALG00000039574	ENSGALT00000069184		-1.17972	0.0281957
ENSGALG00000022819	ENSGALT00000036726	PCP4	2.37643	0.0281957	Purkinje cell protein 4 [Source:RefSeq peptide;Acc:NP_001265077]
ENSGALG00000013994	ENSGALT00000022674	TAAR1	5.06553	0.0284575	trace amine associated receptor 1 [Source:HGNC Symbol;Acc:HGNC:17734]
ENSGALG00000010977	ENSGALT00000017883	FAM221A	4.44326	0.0290179	family with sequence similarity 221 member A [Source:HGNC Symbol;Acc:HGNC:27977]
ENSGALG00000006843	ENSGALT00000011075		-2.18988	0.0293604
ENSGALG00000032730	ENSGALT00000084003	NOP56	2.06027	0.0299771	Gallus gallus NOP56 ribonucleoprotein (NOP56), mRNA. [Source:RefSeq mRNA;Acc:NM_001031388]
ENSGALG00000025668	ENSGALT00000042581	SNORD81	2.06591	0.0301078	Small nucleolar RNA SNORD81 [Source:RFAM;Acc:RF00136]
ENSGALG00000016670	ENSGALT00000026902		5.24644	0.030125
ENSGALG00000015343	ENSGALT00000024761	RTN4IP1	-0.843396	0.0301365	reticulon 4 interacting protein 1 [Source:HGNC Symbol;Acc:HGNC:18647]
ENSGALG00000035278	ENSGALT00000056968		-3.24193	0.0301815
ENSGALG00000019036	ENSGALT00000027973	SPCS2	1.74961	0.0303609	signal peptidase complex subunit 2 [Source:HGNC Symbol;Acc:HGNC:28962]
ENSGALG00000010875	ENSGALT00000056201	ITGB8	1.31046	0.0303648	integrin subunit beta 8 [Source:HGNC Symbol;Acc:HGNC:6163]
ENSGALG00000008952	ENSGALT00000014558	NOXA1	4.7661	0.030762	NADPH oxidase activator 1 [Source:HGNC Symbol;Acc:HGNC:10668]
ENSGALG00000010165	ENSGALT00000016530	TCTE1	2.08686	0.0311017	t-complex-associated-testis-expressed 1 [Source:HGNC Symbol;Acc:HGNC:11693]
ENSGALG00000035579	ENSGALT00000069126		-2.82769	0.0312296
ENSGALG00000040528	ENSGALT00000051132	AP5Z1	-1.39047	0.0312296	adaptor related protein complex 5 zeta 1 subunit [Source:HGNC Symbol;Acc:HGNC:22197]
ENSGALG00000011426	ENSGALT00000037674		1.1425	0.0312296
ENSGALG00000040957	ENSGALT00000053824	AGO2	-1.0461	0.0312496	argonaute 2, RISC catalytic component [Source:HGNC Symbol;Acc:HGNC:3263]
ENSGALG00000002992	ENSGALT00000004736	DAW1	2.57524	0.0314272	dynein assembly factor with WD repeats 1 [Source:HGNC Symbol;Acc:HGNC:26383]
ENSGALG00000044226	ENSGALT00000083368		2.07427	0.031538
ENSGALG00000026293	ENSGALT00000045674	C3orf33	1.38161	0.0316739	chromosome 3 open reading frame 33 [Source:HGNC Symbol;Acc:HGNC:26434]
ENSGALG00000006421	ENSGALT00000010362	SLC16A12	3.50387	0.0317574	solute carrier family 16 member 12 [Source:HGNC Symbol;Acc:HGNC:23094]
ENSGALG00000005413	ENSGALT00000077041		6.27205	0.0317574
ENSGALG00000005519	ENSGALT00000008855	TLL2	5.47932	0.031833	tolloid like 2 [Source:HGNC Symbol;Acc:HGNC:11844]
ENSGALG00000042521	ENSGALT00000074146	MPP3	-1.29784	0.0319205	membrane palmitoylated protein 3 [Source:HGNC Symbol;Acc:HGNC:7221]
ENSGALG00000005363	ENSGALT00000008609	CHDH	-1.16949	0.0319205	choline dehydrogenase [Source:HGNC Symbol;Acc:HGNC:24288]
ENSGALG00000014116	ENSGALT00000022849		1.09192	0.0319205
ENSGALG00000028978	ENSGALT00000081650	BTBD19	1.8211	0.0319205	BTB domain containing 19 [Source:HGNC Symbol;Acc:HGNC:27145]
ENSGALG00000030886	ENSGALT00000053882	PTGDS	2.38277	0.0319205	prostaglandin D2 synthase [Source:HGNC Symbol;Acc:HGNC:9592]
ENSGALG00000045392	ENSGALT00000086989		5.63236	0.0319205
ENSGALG00000043342	ENSGALT00000073383		5.7311	0.0319205
ENSGALG00000041939	ENSGALT00000071829	FAM222B	1.24138	0.0322211	family with sequence similarity 222 member B [Source:HGNC Symbol;Acc:HGNC:25563]
ENSGALG00000005757	ENSGALT00000009243	IRF8	2.5852	0.0322211	Interferon regulatory factor 8 [Source:UniProtKB/Swiss-Prot;Acc:Q90871]
ENSGALG00000009495	ENSGALT00000038732	FGFR2	5.9391	0.0322323	Fibroblast growth factor receptor 2 [Source:UniProtKB/Swiss-Prot;Acc:P18461]
ENSGALG00000011514	ENSGALT00000057696	SLC25A3	-1.1263	0.0323493	solute carrier family 25 member 3 [Source:HGNC Symbol;Acc:HGNC:10989]
ENSGALG00000004106	ENSGALT00000006531	DHCR7	1.22054	0.0328365	7-dehydrocholesterol reductase [Source:HGNC Symbol;Acc:HGNC:2860]
ENSGALG00000030326	ENSGALT00000056040		-2.77828	0.0333295
ENSGALG00000014505	ENSGALT00000023416	FGFBP1	5.46164	0.0333872	fibroblast growth factor binding protein 1 [Source:HGNC Symbol;Acc:HGNC:19695]
ENSGALG00000010057	ENSGALT00000016352	KIF6	2.37919	0.0336548	kinesin family member 6 [Source:HGNC Symbol;Acc:HGNC:21202]
ENSGALG00000005473	ENSGALT00000008793		1.14508	0.0336696	Arylamine N-acetyltransferase, pineal gland isozyme NAT-3 [Source:UniProtKB/Swiss-Prot;Acc:P13914]
ENSGALG00000035366	ENSGALT00000064249		1.92957	0.0336696
ENSGALG00000011816	ENSGALT00000019290	ENGASE	1.54087	0.033885	endo-beta-N-acetylglucosaminidase [Source:HGNC Symbol;Acc:HGNC:24622]
ENSGALG00000045901	ENSGALT00000084744		6.07146	0.0340407
ENSGALG00000007406	ENSGALT00000011978	TMPRSS4	4.5836	0.0346695	transmembrane protease, serine 4 [Source:HGNC Symbol;Acc:HGNC:11878]
ENSGALG00000017184	ENSGALT00000027770	MMP7	4.92805	0.0347557	matrilysin precursor [Source:RefSeq peptide;Acc:NP_001006278]
ENSGALG00000015154	ENSGALT00000024457	TRPM6	-3.07033	0.0348619	transient receptor potential cation channel subfamily M member 6 [Source:HGNC Symbol;Acc:HGNC:17995]
ENSGALG00000013907	ENSGALT00000022562	KDR	-1.31537	0.0351298	kinase insert domain receptor [Source:HGNC Symbol;Acc:HGNC:6307]
ENSGALG00000010719	ENSGALT00000017443	NEIL3	1.78274	0.0351298	nei like DNA glycosylase 3 [Source:HGNC Symbol;Acc:HGNC:24573]
ENSGALG00000044275	ENSGALT00000086089		1.96195	0.0351298
ENSGALG00000010542	ENSGALT00000084572	PAPSS1	1.43565	0.0352027	3'-phosphoadenosine 5'-phosphosulfate synthase 1 [Source:HGNC Symbol;Acc:HGNC:8603]
ENSGALG00000002390	ENSGALT00000003763		2.14201	0.0352027
ENSGALG00000041228	ENSGALT00000052219		2.24138	0.0354589
ENSGALG00000004360	ENSGALT00000006953		2.45924	0.0354589
ENSGALG00000044708	ENSGALT00000087010		4.80164	0.0354589
ENSGALG00000030532	ENSGALT00000064855		-1.7771	0.0355396
ENSGALG00000022813	ENSGALT00000068933		-2.7682	0.0358885
ENSGALG00000010598	ENSGALT00000017248	KCNK10	4.50845	0.0358885	potassium two pore domain channel subfamily K member 10 [Source:HGNC Symbol;Acc:HGNC:6273]
ENSGALG00000000769	ENSGALT00000035212	RAB7B	2.35289	0.0359505	RAB7B, member RAS oncogene family [Source:HGNC Symbol;Acc:HGNC:30513]
ENSGALG00000005544	ENSGALT00000008893	GPR55	5.67902	0.0359505	G protein-coupled receptor 55 [Source:HGNC Symbol;Acc:HGNC:4511]
ENSGALG00000033497	ENSGALT00000065044	FOXP4	3.33455	0.0362024	forkhead box P4 [Source:HGNC Symbol;Acc:HGNC:20842]
ENSGALG00000037150	ENSGALT00000070238		-2.53844	0.0364779
ENSGALG00000003819	ENSGALT00000034244	ADAP1	2.15191	0.0371687	ArfGAP with dual PH domains 1 [Source:HGNC Symbol;Acc:HGNC:16486]
ENSGALG00000007609	ENSGALT00000033235		1.15701	0.0374173
ENSGALG00000046553	ENSGALT00000087504		2.21737	0.0374771
ENSGALG00000027654	ENSGALT00000044270	C5orf49	1.59507	0.0377363	chromosome 5 open reading frame 49 [Source:HGNC Symbol;Acc:HGNC:27028]
ENSGALG00000029301	ENSGALT00000065435	BMP2	1.97443	0.0379954	bone morphogenetic protein 2 [Source:HGNC Symbol;Acc:HGNC:1069]
ENSGALG00000001319	ENSGALT00000002011	CAMK1G	-2.00042	0.0381103	calcium/calmodulin dependent protein kinase IG [Source:HGNC Symbol;Acc:HGNC:14585]
ENSGALG00000007848	ENSGALT00000012745	PTS	1.12075	0.0381674	6-pyruvoyltetrahydropterin synthase [Source:HGNC Symbol;Acc:HGNC:9689]
ENSGALG00000041578	ENSGALT00000051660		3.84093	0.0382133
ENSGALG00000038820	ENSGALT00000048999		1.99251	0.0382696
ENSGALG00000016476	ENSGALT00000046634	TTC32	-1.17686	0.0393276	tetratricopeptide repeat domain 32 [Source:HGNC Symbol;Acc:HGNC:32954]
ENSGALG00000043367	ENSGALT00000081575	LHFPL3	2.08552	0.0394194	lipoma HMGIC fusion partner-like 3 [Source:HGNC Symbol;Acc:HGNC:6589]
ENSGALG00000046430	ENSGALT00000085445		2.54004	0.0394194
ENSGALG00000038581	ENSGALT00000060172		1.30791	0.0394303
ENSGALG00000037975	ENSGALT00000057070		-2.13696	0.0397454
ENSGALG00000008077	ENSGALT00000013111	PAQR5	1.71672	0.0397454	progestin and adipoQ receptor family member 5 [Source:HGNC Symbol;Acc:HGNC:29645]
ENSGALG00000006482	ENSGALT00000010479	FAH	-2.48187	0.0401462	fumarylacetoacetate hydrolase [Source:HGNC Symbol;Acc:HGNC:3579]
ENSGALG00000005253	ENSGALT00000008437	C1QTNF8	3.26593	0.0403062	C1q and tumor necrosis factor related protein 8 [Source:HGNC Symbol;Acc:HGNC:31374]
ENSGALG00000044065	ENSGALT00000087101		-5.07846	0.0406016
ENSGALG00000005385	ENSGALT00000008651	ACTR8	3.78525	0.040792	ARP8 actin-related protein 8 homolog [Source:HGNC Symbol;Acc:HGNC:14672]
ENSGALG00000045367	ENSGALT00000089819		4.42109	0.0411522
ENSGALG00000012997	ENSGALT00000021223	DNAH5	4.32473	0.0414341	dynein axonemal heavy chain 5 [Source:HGNC Symbol;Acc:HGNC:2950]
ENSGALG00000016128	ENSGALT00000025981	B3GALT5	5.91258	0.0415092	beta-1,3-galactosyltransferase 5 [Source:HGNC Symbol;Acc:HGNC:920]
ENSGALG00000041875	ENSGALT00000062606		1.03239	0.041808
ENSGALG00000037533	ENSGALT00000076780	FAM198A	1.83815	0.0421628	family with sequence similarity 198 member A [Source:HGNC Symbol;Acc:HGNC:24485]
ENSGALG00000031453	ENSGALT00000052879		-1.10473	0.0423046
ENSGALG00000037405	ENSGALT00000058062		1.20651	0.0430336
ENSGALG00000009822	ENSGALT00000057338	TMEM206	-1.35705	0.0441448	transmembrane protein 206 [Source:HGNC Symbol;Acc:HGNC:25593]
ENSGALG00000002561	ENSGALT00000004046		1.69113	0.0441503
ENSGALG00000035263	ENSGALT00000068473		1.80923	0.0444103
ENSGALG00000026525	ENSGALT00000046059	EBP	2.60551	0.0444111	CCAAT/enhancer binding protein alpha [Source:HGNC Symbol;Acc:HGNC:1833]
ENSGALG00000008996	ENSGALT00000014632	ANKEF1	-3.75079	0.0449756	ankyrin repeat and EF-hand domain containing 1 [Source:HGNC Symbol;Acc:HGNC:15803]
ENSGALG00000039690	ENSGALT00000078059	STMN2	3.90391	0.045028	Stathmin-2 [Source:UniProtKB/Swiss-Prot;Acc:Q90987]
ENSGALG00000032170	ENSGALT00000055597		6.31204	0.045028
ENSGALG00000030866	ENSGALT00000057104	CPQ	-0.961819	0.0453294	carboxypeptidase Q [Source:HGNC Symbol;Acc:HGNC:16910]
ENSGALG00000041970	ENSGALT00000050690		-5.4945	0.0454657
ENSGALG00000002207	ENSGALT00000073456	ATP6V1G3	-2.83393	0.0454726	ATPase H+ transporting V1 subunit G3 [Source:HGNC Symbol;Acc:HGNC:18265]
ENSGALG00000029372	ENSGALT00000081011		0.910142	0.0454726
ENSGALG00000026862	ENSGALT00000044685	CLDN1	1.69878	0.0454726	claudin 1 [Source:HGNC Symbol;Acc:HGNC:2032]
ENSGALG00000041120	ENSGALT00000076010		2.20419	0.0454726
ENSGALG00000016668	ENSGALT00000031541		5.26579	0.0454726	Gallinacin-6 [Source:UniProtKB/Swiss-Prot;Acc:Q6QLR3]
ENSGALG00000041453	ENSGALT00000078045		-3.85593	0.0465932
ENSGALG00000011091	ENSGALT00000018070	NUP133	-0.694732	0.0465932	nucleoporin 133 [Source:HGNC Symbol;Acc:HGNC:18016]
ENSGALG00000015960	ENSGALT00000079062	RPIA	0.713728	0.0465932	ribose 5-phosphate isomerase A [Source:HGNC Symbol;Acc:HGNC:10297]
ENSGALG00000006188	ENSGALT00000083429	KYAT3	2.30197	0.0465932	kynurenine aminotransferase 3 [Source:HGNC Symbol;Acc:HGNC:33238]
ENSGALG00000032701	ENSGALT00000064619	LY96	2.55111	0.0466847	lymphocyte antigen 96 [Source:HGNC Symbol;Acc:HGNC:17156]
ENSGALG00000027712	ENSGALT00000043807		4.23496	0.0469613
ENSGALG00000030791	ENSGALT00000061584	DIAPH1	-0.735388	0.0473234	protein diaphanous homolog 1 [Source:RefSeq peptide;Acc:NP_989541]
ENSGALG00000016834	ENSGALT00000045251	MCF2L	-1.49737	0.0484568	MCF.2 cell line derived transforming sequence like [Source:HGNC Symbol;Acc:HGNC:14576]
ENSGALG00000040768	ENSGALT00000051755	MAL2	2.6156	0.0487644	mal, T-cell differentiation protein 2 (gene/pseudogene) [Source:HGNC Symbol;Acc:HGNC:13634]
ENSGALG00000040189	ENSGALT00000070155	RIPK4	4.47871	0.0488803	receptor interacting serine/threonine kinase 4 [Source:HGNC Symbol;Acc:HGNC:496]
ENSGALG00000044962	ENSGALT00000090131		-3.92101	0.0489978
ENSGALG00000035886	ENSGALT00000074126		-3.38002	0.0490229
ENSGALG00000046089	ENSGALT00000084843		5.57048	0.0492077
ENSGALG00000004319	ENSGALT00000006875	NUDT13	-0.921778	0.0495157	nudix hydrolase 13 [Source:HGNC Symbol;Acc:HGNC:18827]
ENSGALG00000046441	ENSGALT00000083297		4.88192	0.0496885
Nonchallenged, 10dpi
Ensembl Gene ID	Ensembl Transcript ID	Associated Gene Name	logFC	FDR	Description
ENSGALG00000030189	ENSGALT00000074783		5.96892	1.18e-29
ENSGALG00000046145	ENSGALT00000084582		6.77111	8.15e-24
ENSGALG00000040404	ENSGALT00000052188		3.43594	3.62e-18
ENSGALG00000030626	ENSGALT00000056190	FZD6	2.68067	6.18e-18	frizzled class receptor 6 [Source:HGNC Symbol;Acc:HGNC:4044]
ENSGALG00000042870	ENSGALT00000065772		-5.43934	2.38e-17
ENSGALG00000036919	ENSGALT00000082079		2.28733	3e-10
ENSGALG00000041409	ENSGALT00000067556		-2.09596	4.1e-10
ENSGALG00000038605	ENSGALT00000082473		7.31513	6.08e-10
ENSGALG00000039376	ENSGALT00000082899	DPT	5.84294	2.88e-07	dermatopontin [Source:HGNC Symbol;Acc:HGNC:3011]
ENSGALG00000046065	ENSGALT00000084712		6.27981	2.88e-07
ENSGALG00000046447	ENSGALT00000086022		-5.84983	4.64e-07
ENSGALG00000035297	ENSGALT00000089912	GABARAP	3.91167	5.82e-07	GABA type A receptor-associated protein [Source:HGNC Symbol;Acc:HGNC:4067]
ENSGALG00000037321	ENSGALT00000067021		3.41213	8.58e-07
ENSGALG00000011243	ENSGALT00000018341		7.8101	1.25e-06
ENSGALG00000037857	ENSGALT00000060676		-2.36414	1.55e-06
ENSGALG00000000249	ENSGALT00000000328		4.12413	1.55e-06	Somatotropin [Source:UniProtKB/Swiss-Prot;Acc:P08998]
ENSGALG00000039348	ENSGALT00000073531		4.07726	3.48e-06
ENSGALG00000030866	ENSGALT00000057104	CPQ	-1.7659	6.87e-06	carboxypeptidase Q [Source:HGNC Symbol;Acc:HGNC:16910]
ENSGALG00000036990	ENSGALT00000090081	DECR1	-3.73585	7.23e-06	2,4-dienoyl-CoA reductase 1, mitochondrial [Source:HGNC Symbol;Acc:HGNC:2753]
ENSGALG00000033302	ENSGALT00000073615		3.55502	7.53e-06
ENSGALG00000044569	ENSGALT00000087028		7.31379	7.53e-06
ENSGALG00000035020	ENSGALT00000058614		-7.43736	9.37e-06
ENSGALG00000045318	ENSGALT00000078236		6.54547	1.1e-05
ENSGALG00000042519	ENSGALT00000059212		-1.70725	1.39e-05
ENSGALG00000043455	ENSGALT00000079560		-5.2985	1.86e-05
ENSGALG00000034746	ENSGALT00000060084		2.37588	2.48e-05
ENSGALG00000046086	ENSGALT00000087260		8.98754	2.48e-05
ENSGALG00000044619	ENSGALT00000088678		-2.87018	2.78e-05
ENSGALG00000040507	ENSGALT00000066798		6.82202	2.88e-05
ENSGALG00000042370	ENSGALT00000072780		6.47659	2.98e-05
ENSGALG00000044123	ENSGALT00000089545		-7.27197	3.36e-05
ENSGALG00000037868	ENSGALT00000063269		4.59477	3.36e-05
ENSGALG00000031155	ENSGALT00000077264		-1.77794	4.34e-05
ENSGALG00000029478	ENSGALT00000053426		6.16029	4.34e-05
ENSGALG00000035235	ENSGALT00000047812		-4.50499	6.19e-05
ENSGALG00000033014	ENSGALT00000067959		2.5088	7e-05
ENSGALG00000046553	ENSGALT00000087504		3.79701	7.32e-05
ENSGALG00000033886	ENSGALT00000080148		2.50573	9.05e-05
ENSGALG00000037469	ENSGALT00000051733		4.9907	9.25e-05
ENSGALG00000033672	ENSGALT00000083045		4.47178	9.27e-05
ENSGALG00000039210	ENSGALT00000047678		6.17305	9.27e-05
ENSGALG00000035694	ENSGALT00000052779		-2.83455	0.000104238
ENSGALG00000046143	ENSGALT00000087482		-5.46897	0.000165361
ENSGALG00000019543	ENSGALT00000021151	OTULIN	1.95086	0.000215723	OTU deubiquitinase with linear linkage specificity [Source:HGNC Symbol;Acc:HGNC:25118]
ENSGALG00000041690	ENSGALT00000079469		5.01204	0.000274924
ENSGALG00000035631	ENSGALT00000076690		5.09933	0.000274924
ENSGALG00000037518	ENSGALT00000080878		1.9042	0.000455551
ENSGALG00000046486	ENSGALT00000088093		2.03677	0.000491836
ENSGALG00000035366	ENSGALT00000064249		2.61002	0.00049253
ENSGALG00000037001	ENSGALT00000067323		-3.60511	0.000584611
ENSGALG00000041854	ENSGALT00000056296		2.37374	0.000784781
ENSGALG00000002207	ENSGALT00000073456	ATP6V1G3	-4.91469	0.00087127	ATPase H+ transporting V1 subunit G3 [Source:HGNC Symbol;Acc:HGNC:18265]
ENSGALG00000041082	ENSGALT00000057593	WDR73	-1.5112	0.00103327	WD repeat domain 73 [Source:HGNC Symbol;Acc:HGNC:25928]
ENSGALG00000041504	ENSGALT00000053889		-6.54963	0.0010428
ENSGALG00000011088	ENSGALT00000018066	GSKIP	-1.23772	0.00123305	GSK3-beta interaction protein [Source:UniProtKB/Swiss-Prot;Acc:Q5ZMC6]
ENSGALG00000036104	ENSGALT00000081327		6.03196	0.00133854
ENSGALG00000039695	ENSGALT00000059205		-2.742	0.00133955
ENSGALG00000044370	ENSGALT00000083902		5.52948	0.00154987
ENSGALG00000045559	ENSGALT00000084683		6.55081	0.00159646
ENSGALG00000044708	ENSGALT00000087010		4.52141	0.00168952
ENSGALG00000011894	ENSGALT00000019412		1.90863	0.00187296
ENSGALG00000036166	ENSGALT00000063426		-6.87705	0.0018932
ENSGALG00000008682	ENSGALT00000014132	SLC25A43	1.10366	0.0018932	solute carrier family 25 member 43 [Source:HGNC Symbol;Acc:HGNC:30557]
ENSGALG00000033670	ENSGALT00000075657		-2.58334	0.00206225
ENSGALG00000036670	ENSGALT00000070436		-4.52721	0.00212348
ENSGALG00000029548	ENSGALT00000080405		-3.37691	0.00212348
ENSGALG00000003677	ENSGALT00000005827	NTNG2	-2.40466	0.00212348	netrin G2 [Source:HGNC Symbol;Acc:HGNC:14288]
ENSGALG00000031515	ENSGALT00000063499		-4.70242	0.00250442
ENSGALG00000015356	ENSGALT00000024781	IFT57	1.08871	0.00250442	intraflagellar transport 57 [Source:HGNC Symbol;Acc:HGNC:17367]
ENSGALG00000017332	ENSGALT00000028011	KLHL35	3.9835	0.00250442	kelch like family member 35 [Source:HGNC Symbol;Acc:HGNC:26597]
ENSGALG00000010703	ENSGALT00000017411	C14orf159	1.02784	0.00268767	chromosome 14 open reading frame 159 [Source:HGNC Symbol;Acc:HGNC:20498]
ENSGALG00000039113	ENSGALT00000058308		-1.93891	0.00353782
ENSGALG00000044207	ENSGALT00000086157	REC114	-3.88948	0.00427535	REC114 meiotic recombination protein [Source:HGNC Symbol;Acc:HGNC:25065]
ENSGALG00000042232	ENSGALT00000055405	PSMG4	1.62497	0.00430812	proteasome assembly chaperone 4 [Source:HGNC Symbol;Acc:HGNC:21108]
ENSGALG00000016476	ENSGALT00000046634	TTC32	-1.55645	0.00437669	tetratricopeptide repeat domain 32 [Source:HGNC Symbol;Acc:HGNC:32954]
ENSGALG00000008803	ENSGALT00000014307		-2.11723	0.0046724
ENSGALG00000033758	ENSGALT00000074948		-1.38433	0.00504429
ENSGALG00000040870	ENSGALT00000057109		5.54038	0.00504429
ENSGALG00000042715	ENSGALT00000053545		4.0889	0.00572608
ENSGALG00000028439	ENSGALT00000044395	FAM35A	-1.18881	0.00576714	family with sequence similarity 35 member A [Source:HGNC Symbol;Acc:HGNC:28773]
ENSGALG00000011897	ENSGALT00000019418	SMDT1	1.32973	0.00595948	single-pass membrane protein with aspartate rich tail 1 [Source:HGNC Symbol;Acc:HGNC:25055]
ENSGALG00000031253	ENSGALT00000046923		-3.11884	0.00609438
ENSGALG00000038853	ENSGALT00000049307	GAA	1.66306	0.00613537	glucosidase alpha, acid [Source:HGNC Symbol;Acc:HGNC:4065]
ENSGALG00000034563	ENSGALT00000047912		-3.56222	0.00620611
ENSGALG00000042454	ENSGALT00000070787	DCDC2	-3.52971	0.0064341	doublecortin domain containing 2 [Source:HGNC Symbol;Acc:HGNC:18141]
ENSGALG00000028336	ENSGALT00000044498	MED10	0.919746	0.0064341	mediator complex subunit 10 [Source:HGNC Symbol;Acc:HGNC:28760]
ENSGALG00000035981	ENSGALT00000070404	Gnot1	2.57642	0.0064341
ENSGALG00000044815	ENSGALT00000086467		-6.10615	0.00652167
ENSGALG00000012770	ENSGALT00000020836		-2.96655	0.00657652
ENSGALG00000008470	ENSGALT00000013803	WDR12	-4.34063	0.00690042	WD repeat domain 12 [Source:HGNC Symbol;Acc:HGNC:14098]
ENSGALG00000034631	ENSGALT00000081149		-1.99588	0.00690042
ENSGALG00000042029	ENSGALT00000063101	SERINC4	-2.62019	0.00733205	serine incorporator 4 [Source:HGNC Symbol;Acc:HGNC:32237]
ENSGALG00000044807	ENSGALT00000084827		7.27901	0.00818462
ENSGALG00000032928	ENSGALT00000046609		-5.02077	0.00822368
ENSGALG00000043133	ENSGALT00000052848	gga-mir-1564	-3.45069	0.00848976	gga-mir-1564 [Source:miRBase;Acc:MI0007289]
ENSGALG00000031013	ENSGALT00000070149	DHDH	1.86459	0.00862275	dihydrodiol dehydrogenase [Source:HGNC Symbol;Acc:HGNC:17887]
ENSGALG00000044087	ENSGALT00000086015	KCTD19	-3.23998	0.00972352	potassium channel tetramerization domain containing 19 [Source:HGNC Symbol;Acc:HGNC:24753]
ENSGALG00000025639	ENSGALT00000042552	SNORA31	-1.98017	0.00972352	Small nucleolar RNA SNORA31 [Source:RFAM;Acc:RF00322]
ENSGALG00000022871	ENSGALT00000036897		1.46196	0.0098883
ENSGALG00000035244	ENSGALT00000056622		3.42342	0.0106755
ENSGALG00000029872	ENSGALT00000061213		-5.9891	0.0107136
ENSGALG00000017197	ENSGALT00000050284	CNTN5	-5.23273	0.0107136	Contactin-5 [Source:UniProtKB/Swiss-Prot;Acc:Q90W79]
ENSGALG00000027035	ENSGALT00000045278	RPL21	1.24576	0.0108008	ribosomal protein L21 [Source:HGNC Symbol;Acc:HGNC:10313]
ENSGALG00000045327	ENSGALT00000085449		6.73054	0.0116847
ENSGALG00000031971	ENSGALT00000078762		3.28369	0.0122081
ENSGALG00000006387	ENSGALT00000010315	RNF32	-2.71404	0.0125513	ring finger protein 32 [Source:HGNC Symbol;Acc:HGNC:17118]
ENSGALG00000045729	ENSGALT00000090212	HHIPL2	-2.64399	0.0125513	HHIP like 2 [Source:HGNC Symbol;Acc:HGNC:25842]
ENSGALG00000029837	ENSGALT00000057084	OST4	-2.24061	0.0127288	oligosaccharyltransferase complex subunit 4, non-catalytic [Source:HGNC Symbol;Acc:HGNC:32483]
ENSGALG00000044228	ENSGALT00000089787		-4.70199	0.0133237
ENSGALG00000007242	ENSGALT00000011717	SLITRK4	2.02415	0.0135116	SLIT and NTRK like family member 4 [Source:HGNC Symbol;Acc:HGNC:23502]
ENSGALG00000041714	ENSGALT00000069807		4.27238	0.0136391
ENSGALG00000033353	ENSGALT00000067790	RIT2	3.46261	0.0138314	Ras like without CAAX 2 [Source:HGNC Symbol;Acc:HGNC:10017]
ENSGALG00000030546	ENSGALT00000077795	CLEC19A	2.80187	0.0140416	C-type lectin domain family 19 member A [Source:HGNC Symbol;Acc:HGNC:34522]
ENSGALG00000036415	ENSGALT00000051294		-6.97022	0.016143
ENSGALG00000033591	ENSGALT00000047889		-2.18703	0.016143
ENSGALG00000009346	ENSGALT00000015220	HN1L	1.05833	0.016143	hematological and neurological expressed 1 like [Source:HGNC Symbol;Acc:HGNC:14137]
ENSGALG00000008910	ENSGALT00000014491	CERKL	2.47152	0.016143	ceramide kinase like [Source:HGNC Symbol;Acc:HGNC:21699]
ENSGALG00000035708	ENSGALT00000081608		-5.8714	0.0176144
ENSGALG00000043861	ENSGALT00000084427		-2.64702	0.0179348
ENSGALG00000002175	ENSGALT00000003408	KIF14	-1.58294	0.0179835	kinesin family member 14 [Source:HGNC Symbol;Acc:HGNC:19181]
ENSGALG00000046089	ENSGALT00000084843		5.99777	0.0179835
ENSGALG00000043184	ENSGALT00000047212		-5.43558	0.0182978
ENSGALG00000007680	ENSGALT00000012450	ENKUR	-2.74561	0.019563	enkurin, TRPC channel interacting protein [Source:HGNC Symbol;Acc:HGNC:28388]
ENSGALG00000017365	ENSGALT00000028049		1.22812	0.0205619
ENSGALG00000029975	ENSGALT00000075748		-2.11091	0.021074
ENSGALG00000032549	ENSGALT00000082474	TYW3	-1.37919	0.0214995	tRNA-yW synthesizing protein 3 homolog [Source:HGNC Symbol;Acc:HGNC:24757]
ENSGALG00000041951	ENSGALT00000063545		6.97772	0.0214995
ENSGALG00000040150	ENSGALT00000047296		-6.03187	0.0220242
ENSGALG00000040911	ENSGALT00000077484		-6.17899	0.0220276
ENSGALG00000037894	ENSGALT00000081409		1.67576	0.0224562
ENSGALG00000035138	ENSGALT00000081607	UBL5	-1.06407	0.0225904	ubiquitin like 5 [Source:HGNC Symbol;Acc:HGNC:13736]
ENSGALG00000035207	ENSGALT00000049625	TDO2	-2.25487	0.0228691	tryptophan 2,3-dioxygenase [Source:HGNC Symbol;Acc:HGNC:11708]
ENSGALG00000015807	ENSGALT00000025487	RWDD2B	-1.36828	0.0228691	RWD domain containing 2B [Source:HGNC Symbol;Acc:HGNC:1302]
ENSGALG00000026364	ENSGALT00000044806	ASAH1	0.915298	0.0228691	N-acylsphingosine amidohydrolase 1 [Source:HGNC Symbol;Acc:HGNC:735]
ENSGALG00000043583	ENSGALT00000062908	SCG3	1.4686	0.0228691	secretogranin-3 isoform 2 precursor [Source:RefSeq peptide;Acc:NP_001280207]
ENSGALG00000043367	ENSGALT00000081575	LHFPL3	2.3068	0.0258244	lipoma HMGIC fusion partner-like 3 [Source:HGNC Symbol;Acc:HGNC:6589]
ENSGALG00000028327	ENSGALT00000079537	TMEM178A	2.66565	0.0272714	transmembrane protein 178A [Source:HGNC Symbol;Acc:HGNC:28517]
ENSGALG00000032882	ENSGALT00000061316	EVA1C	-1.60274	0.0275003	eva-1 homolog C [Source:HGNC Symbol;Acc:HGNC:13239]
ENSGALG00000038941	ENSGALT00000071826	BRK1	-1.36518	0.0275003	BRICK1, SCAR/WAVE actin nucleating complex subunit [Source:HGNC Symbol;Acc:HGNC:23057]
ENSGALG00000000055	ENSGALT00000085682	LAMTOR3	-1.25464	0.0275003	Ragulator complex protein LAMTOR3 [Source:UniProtKB/Swiss-Prot;Acc:Q5ZIP2]
ENSGALG00000034303	ENSGALT00000070936	C1orf115	-0.954257	0.0275003	chromosome 1 open reading frame 115 [Source:HGNC Symbol;Acc:HGNC:25873]
ENSGALG00000011426	ENSGALT00000037674		1.22115	0.0275003
ENSGALG00000039269	ENSGALT00000060641		5.30405	0.0275003
ENSGALG00000033547	ENSGALT00000079265		2.09301	0.0289457
ENSGALG00000041875	ENSGALT00000062606		1.14195	0.0296324
ENSGALG00000001343	ENSGALT00000002051	LAMB3	-1.83798	0.0318599	laminin subunit beta 3 [Source:HGNC Symbol;Acc:HGNC:6490]
ENSGALG00000030061	ENSGALT00000049181		1.48342	0.0319384
ENSGALG00000009822	ENSGALT00000057338	TMEM206	-1.55378	0.0320641	transmembrane protein 206 [Source:HGNC Symbol;Acc:HGNC:25593]
ENSGALG00000001951	ENSGALT00000003019		-1.3906	0.0337132
ENSGALG00000007466	ENSGALT00000012072	EDNRB2	2.10377	0.0337132	endothelin receptor B subtype 2 precursor [Source:RefSeq peptide;Acc:NP_989451]
ENSGALG00000030774	ENSGALT00000078377		-2.84589	0.0356658
ENSGALG00000015546	ENSGALT00000025059	TBC1D14	1.51694	0.0356658	TBC1 domain family member 14 [Source:HGNC Symbol;Acc:HGNC:29246]
ENSGALG00000038782	ENSGALT00000060216	ZC3H12D	-3.51332	0.0364351	zinc finger CCCH-type containing 12D [Source:HGNC Symbol;Acc:HGNC:21175]
ENSGALG00000045156	ENSGALT00000089629		-3.14625	0.0364351
ENSGALG00000033441	ENSGALT00000068553	COX14	-2.41556	0.0364351	COX14, cytochrome c oxidase assembly factor [Source:HGNC Symbol;Acc:HGNC:28216]
ENSGALG00000019484	ENSGALT00000030914		2.381	0.0364351
ENSGALG00000016699	ENSGALT00000031534		-3.56189	0.0370602
ENSGALG00000037739	ENSGALT00000071448	STK25	-1.72408	0.0370602	serine/threonine-protein kinase 25 [Source:RefSeq peptide;Acc:NP_989705]
ENSGALG00000043914	ENSGALT00000086733		4.10403	0.0375221
ENSGALG00000042103	ENSGALT00000079511	C11orf96	-1.34659	0.040189	chromosome 11 open reading frame 96 [Source:HGNC Symbol;Acc:HGNC:38675]
ENSGALG00000000438	ENSGALT00000000595	ERMP1	1.46431	0.040189	endoplasmic reticulum metallopeptidase 1 [Source:HGNC Symbol;Acc:HGNC:23703]
ENSGALG00000010719	ENSGALT00000017443	NEIL3	1.8566	0.0424199	nei like DNA glycosylase 3 [Source:HGNC Symbol;Acc:HGNC:24573]
ENSGALG00000030595	ENSGALT00000074496		-5.00484	0.0442085
ENSGALG00000033684	ENSGALT00000073568		-2.53676	0.0442085
ENSGALG00000032922	ENSGALT00000077418		-1.89657	0.0442085
ENSGALG00000004246	ENSGALT00000006753	SLC6A4	-1.34209	0.0442085	solute carrier family 6 member 4 [Source:HGNC Symbol;Acc:HGNC:11050]
ENSGALG00000046400	ENSGALT00000084882		2.76563	0.0442085
ENSGALG00000034832	ENSGALT00000051360		5.01281	0.0442085
ENSGALG00000016648	ENSGALT00000026880		2.0736	0.0462538
ENSGALG00000029565	ENSGALT00000051741		-1.63326	0.0465154
ENSGALG00000004096	ENSGALT00000006519		2.29934	0.0465241
ENSGALG00000033790	ENSGALT00000055483	MAN2A2	-2.0813	0.047242	mannosidase alpha class 2A member 2 [Source:HGNC Symbol;Acc:HGNC:6825]
ENSGALG00000001658	ENSGALT00000083850	RPL19	-3.04378	0.0493482	ribosomal protein L19 [Source:HGNC Symbol;Acc:HGNC:10312]
ENSGALG00000001611	ENSGALT00000034500	B3GAT1	-1.39113	0.0495296	beta-1,3-glucuronyltransferase 1 [Source:HGNC Symbol;Acc:HGNC:921]
Challenged, 2dpi
Ensembl Gene ID	Ensembl Transcript ID	Associated Gene Name	logFC	FDR	Description
ENSGALG00000030189	ENSGALT00000074783		6.40237	1.4e-33
ENSGALG00000040404	ENSGALT00000052188		4.30531	2.44e-29
ENSGALG00000046145	ENSGALT00000084582		5.79279	1.32e-24
ENSGALG00000030626	ENSGALT00000056190	FZD6	2.73937	2.08e-22	frizzled class receptor 6 [Source:HGNC Symbol;Acc:HGNC:4044]
ENSGALG00000034746	ENSGALT00000060084		4.37564	1.82e-17
ENSGALG00000042870	ENSGALT00000065772		-5.26471	3.82e-17
ENSGALG00000041409	ENSGALT00000067556		-2.36032	5.36e-15
ENSGALG00000038605	ENSGALT00000082473		7.98022	7e-13
ENSGALG00000044619	ENSGALT00000088678		-4.31508	1.02e-11
ENSGALG00000000249	ENSGALT00000000328		7.85133	1.12e-11	Somatotropin [Source:UniProtKB/Swiss-Prot;Acc:P08998]
ENSGALG00000022871	ENSGALT00000036897		2.72105	3.61e-11
ENSGALG00000031155	ENSGALT00000077264		-2.44584	4.99e-11
ENSGALG00000011894	ENSGALT00000019412		3.1096	5.11e-11
ENSGALG00000046447	ENSGALT00000086022		-5.72022	6.26e-11
ENSGALG00000043455	ENSGALT00000079560		-7.40051	2.03e-10
ENSGALG00000035207	ENSGALT00000049625	TDO2	-4.73181	8.43e-10	tryptophan 2,3-dioxygenase [Source:HGNC Symbol;Acc:HGNC:11708]
ENSGALG00000037001	ENSGALT00000067323		-5.77294	1.41e-09
ENSGALG00000039348	ENSGALT00000073531		7.22057	1.46e-09
ENSGALG00000033670	ENSGALT00000075657		-4.04692	1.52e-09
ENSGALG00000035297	ENSGALT00000089912	GABARAP	4.35669	2.07e-09	GABA type A receptor-associated protein [Source:HGNC Symbol;Acc:HGNC:4067]
ENSGALG00000043111	ENSGALT00000058720		3.31735	2.54e-09
ENSGALG00000036990	ENSGALT00000090081	DECR1	-4.09892	2.61e-09	2,4-dienoyl-CoA reductase 1, mitochondrial [Source:HGNC Symbol;Acc:HGNC:2753]
ENSGALG00000041504	ENSGALT00000053889		-7.61595	9.82e-09
ENSGALG00000035694	ENSGALT00000052779		-3.59307	9.82e-09
ENSGALG00000008470	ENSGALT00000013803	WDR12	-7.23814	1.63e-08	WD repeat domain 12 [Source:HGNC Symbol;Acc:HGNC:14098]
ENSGALG00000029548	ENSGALT00000080405		-5.60733	1.69e-08
ENSGALG00000009346	ENSGALT00000015220	HN1L	1.74268	1.79e-08	hematological and neurological expressed 1 like [Source:HGNC Symbol;Acc:HGNC:14137]
ENSGALG00000033014	ENSGALT00000067959		2.91869	5.56e-08
ENSGALG00000039695	ENSGALT00000059205		-3.35568	1.09e-07
ENSGALG00000031013	ENSGALT00000070149	DHDH	2.87262	1.38e-07	dihydrodiol dehydrogenase [Source:HGNC Symbol;Acc:HGNC:17887]
ENSGALG00000035020	ENSGALT00000058614		-5.98286	1.69e-07
ENSGALG00000037857	ENSGALT00000060676		-2.26203	2.15e-07
ENSGALG00000046143	ENSGALT00000087482		-5.87216	2.71e-07
ENSGALG00000033672	ENSGALT00000083045		5.24828	3.73e-07
ENSGALG00000044228	ENSGALT00000089787		-7.71766	5.12e-07
ENSGALG00000003677	ENSGALT00000005827	NTNG2	-3.34266	5.12e-07	netrin G2 [Source:HGNC Symbol;Acc:HGNC:14288]
ENSGALG00000046486	ENSGALT00000088093		2.4358	6.32e-07
ENSGALG00000043750	ENSGALT00000054240		-1.74067	8.36e-07
ENSGALG00000045729	ENSGALT00000090212	HHIPL2	-4.26402	1.04e-06	HHIP like 2 [Source:HGNC Symbol;Acc:HGNC:25842]
ENSGALG00000034563	ENSGALT00000047912		-4.67644	1.3e-06
ENSGALG00000042519	ENSGALT00000059212		-1.68641	1.3e-06
ENSGALG00000031253	ENSGALT00000046923		-4.6687	1.4e-06
ENSGALG00000001343	ENSGALT00000002051	LAMB3	-3.05349	1.53e-06	laminin subunit beta 3 [Source:HGNC Symbol;Acc:HGNC:6490]
ENSGALG00000039376	ENSGALT00000082899	DPT	4.78164	1.91e-06	dermatopontin [Source:HGNC Symbol;Acc:HGNC:3011]
ENSGALG00000038853	ENSGALT00000049307	GAA	2.22814	2.66e-06	glucosidase alpha, acid [Source:HGNC Symbol;Acc:HGNC:4065]
ENSGALG00000046065	ENSGALT00000084712		4.81778	3.3e-06
ENSGALG00000028928	ENSGALT00000043822	LCAT	2.11805	3.78e-06	lecithin-cholesterol acyltransferase [Source:HGNC Symbol;Acc:HGNC:6522]
ENSGALG00000044370	ENSGALT00000083902		6.64226	3.78e-06
ENSGALG00000041118	ENSGALT00000054348		-2.8724	4.27e-06
ENSGALG00000008910	ENSGALT00000014491	CERKL	3.63977	5.35e-06	ceramide kinase like [Source:HGNC Symbol;Acc:HGNC:21699]
ENSGALG00000036290	ENSGALT00000074300		-6.84853	5.48e-06
ENSGALG00000016797	ENSGALT00000027119	FHL2	-6.4816	7.48e-06	four and a half LIM domains 2 [Source:HGNC Symbol;Acc:HGNC:3703]
ENSGALG00000016556	ENSGALT00000026715		4.13562	7.7e-06
ENSGALG00000011514	ENSGALT00000057696	SLC25A3	-1.8296	8.6e-06	solute carrier family 25 member 3 [Source:HGNC Symbol;Acc:HGNC:10989]
ENSGALG00000046086	ENSGALT00000087260		7.26015	1.1e-05
ENSGALG00000025639	ENSGALT00000042552	SNORA31	-2.63284	1.1e-05	Small nucleolar RNA SNORA31 [Source:RFAM;Acc:RF00322]
ENSGALG00000028653	ENSGALT00000045185	C6orf163	-3.70763	1.19e-05	chromosome 6 open reading frame 163 [Source:HGNC Symbol;Acc:HGNC:21403]
ENSGALG00000036730	ENSGALT00000068673	MRPS35	-1.38521	1.22e-05	28S ribosomal protein S35, mitochondrial isoform 2 [Source:RefSeq peptide;Acc:NP_001265021]
ENSGALG00000040573	ENSGALT00000053729	FMO3	2.33848	1.22e-05	flavin containing monooxygenase 3 [Source:HGNC Symbol;Acc:HGNC:3771]
ENSGALG00000039113	ENSGALT00000058308		-2.463	1.31e-05
ENSGALG00000042454	ENSGALT00000070787	DCDC2	-4.84931	1.61e-05	doublecortin domain containing 2 [Source:HGNC Symbol;Acc:HGNC:18141]
ENSGALG00000030532	ENSGALT00000064855		-2.95026	1.62e-05
ENSGALG00000035244	ENSGALT00000056622		4.49537	1.63e-05
ENSGALG00000005363	ENSGALT00000008609	CHDH	-1.84526	1.65e-05	choline dehydrogenase [Source:HGNC Symbol;Acc:HGNC:24288]
ENSGALG00000029446	ENSGALT00000058080		-1.67487	1.65e-05
ENSGALG00000040507	ENSGALT00000066798		6.80836	1.65e-05
ENSGALG00000043535	ENSGALT00000054701	RIPK2	3.1104	1.8e-05	receptor interacting serine/threonine kinase 2 [Source:HGNC Symbol;Acc:HGNC:10020]
ENSGALG00000030546	ENSGALT00000077795	CLEC19A	3.61209	2.35e-05	C-type lectin domain family 19 member A [Source:HGNC Symbol;Acc:HGNC:34522]
ENSGALG00000005617	ENSGALT00000009013	NTHL1	1.57789	2.54e-05	Endonuclease III-like protein 1 [Source:UniProtKB/Swiss-Prot;Acc:A7M7B9]
ENSGALG00000033758	ENSGALT00000074948		-1.6681	2.7e-05
ENSGALG00000042781	ENSGALT00000070689		8.40877	2.8e-05
ENSGALG00000032544	ENSGALT00000058039	ALDH5A1	-1.50266	2.96e-05	aldehyde dehydrogenase 5 family member A1 [Source:HGNC Symbol;Acc:HGNC:408]
ENSGALG00000009920	ENSGALT00000016132	COCH	3.51155	2.96e-05	Cochlin [Source:UniProtKB/Swiss-Prot;Acc:O42163]
ENSGALG00000011792	ENSGALT00000019237		4.23583	3.01e-05
ENSGALG00000031071	ENSGALT00000073819		4.12776	3.23e-05
ENSGALG00000014701	ENSGALT00000037058	RAP1GAP	-2.22593	3.58e-05	RAP1 GTPase activating protein [Source:HGNC Symbol;Acc:HGNC:9858]
ENSGALG00000044708	ENSGALT00000087010		6.04481	3.6e-05
ENSGALG00000040870	ENSGALT00000057109		6.67708	3.65e-05
ENSGALG00000045559	ENSGALT00000084683		6.98651	4.18e-05
ENSGALG00000032402	ENSGALT00000052441	VSTM2B	-3.5	4.62e-05	V-set and transmembrane domain containing 2B [Source:HGNC Symbol;Acc:HGNC:33595]
ENSGALG00000046553	ENSGALT00000087504		3.52996	4.74e-05
ENSGALG00000023953	ENSGALT00000040338		4.49482	5.44e-05
ENSGALG00000001866	ENSGALT00000002898	MCHR2	7.33267	6.21e-05	melanin-concentrating hormone receptor 2 [Source:RefSeq peptide;Acc:NP_001122137]
ENSGALG00000037469	ENSGALT00000051733		6.2526	6.56e-05
ENSGALG00000009468	ENSGALT00000015414		-3.86227	6.7e-05
ENSGALG00000017235	ENSGALT00000027863	NOX4	-1.95854	6.72e-05	NADPH oxidase 4 [Source:RefSeq peptide;Acc:NP_001095299]
ENSGALG00000040884	ENSGALT00000047676		-2.82401	6.89e-05
ENSGALG00000010288	ENSGALT00000016740		-3.27249	7.19e-05
ENSGALG00000044569	ENSGALT00000087028		6.5859	7.19e-05
ENSGALG00000030075	ENSGALT00000049432		7.19662	7.19e-05
ENSGALG00000020386	ENSGALT00000032517	BDKRB1	-2.47127	7.22e-05	bradykinin receptor B1 [Source:HGNC Symbol;Acc:HGNC:1029]
ENSGALG00000032653	ENSGALT00000062578		-2.37149	7.59e-05
ENSGALG00000030866	ENSGALT00000057104	CPQ	-1.45387	7.59e-05	carboxypeptidase Q [Source:HGNC Symbol;Acc:HGNC:16910]
ENSGALG00000016138	ENSGALT00000025993	DSCAM	5.63835	7.82e-05	DS cell adhesion molecule [Source:HGNC Symbol;Acc:HGNC:3039]
ENSGALG00000046645	ENSGALT00000084401		6.47478	7.87e-05
ENSGALG00000002207	ENSGALT00000073456	ATP6V1G3	-4.7812	7.91e-05	ATPase H+ transporting V1 subunit G3 [Source:HGNC Symbol;Acc:HGNC:18265]
ENSGALG00000006809	ENSGALT00000011012	POU2AF1	8.28403	8.56e-05	POU class 2 associating factor 1 [Source:HGNC Symbol;Acc:HGNC:9211]
ENSGALG00000045622	ENSGALT00000084872		3.92072	9.92e-05
ENSGALG00000033302	ENSGALT00000073615		2.75064	0.000100384
ENSGALG00000039647	ENSGALT00000083633		8.52323	0.000102825
ENSGALG00000008780	ENSGALT00000014277	CTBS	1.82457	0.000104326	chitobiase [Source:HGNC Symbol;Acc:HGNC:2496]
ENSGALG00000005544	ENSGALT00000008893	GPR55	9.05034	0.000104326	G protein-coupled receptor 55 [Source:HGNC Symbol;Acc:HGNC:4511]
ENSGALG00000044427	ENSGALT00000086099	MZB1	9.18416	0.000104326	marginal zone B and B1 cell specific protein [Source:HGNC Symbol;Acc:HGNC:30125]
ENSGALG00000044123	ENSGALT00000089545		-4.57051	0.000108818
ENSGALG00000017118	ENSGALT00000027655	MIPEP	-1.26438	0.000116395	mitochondrial intermediate peptidase [Source:HGNC Symbol;Acc:HGNC:7104]
ENSGALG00000003123	ENSGALT00000004939	CNTNAP1	2.48202	0.000117668	contactin associated protein 1 [Source:HGNC Symbol;Acc:HGNC:8011]
ENSGALG00000004637	ENSGALT00000007388		1.32022	0.000119251
ENSGALG00000039951	ENSGALT00000050396	TRAP1	-1.27411	0.000131878	TNF receptor associated protein 1 [Source:HGNC Symbol;Acc:HGNC:16264]
ENSGALG00000045392	ENSGALT00000086989		8.30865	0.000131878
ENSGALG00000042285	ENSGALT00000073167		8.63821	0.000131878
ENSGALG00000014166	ENSGALT00000022911	TSPO	2.27568	0.000137725	translocator protein [Source:HGNC Symbol;Acc:HGNC:1158]
ENSGALG00000007036	ENSGALT00000011386	PITRM1	-1.24644	0.000148989	pitrilysin metallopeptidase 1 [Source:HGNC Symbol;Acc:HGNC:17663]
ENSGALG00000031218	ENSGALT00000049855		-4.50478	0.000150888
ENSGALG00000042232	ENSGALT00000055405	PSMG4	1.74875	0.000150888	proteasome assembly chaperone 4 [Source:HGNC Symbol;Acc:HGNC:21108]
ENSGALG00000042068	ENSGALT00000050227		8.68252	0.000150888
ENSGALG00000045367	ENSGALT00000089819		6.70082	0.00015225
ENSGALG00000041380	ENSGALT00000079478	BFIV21	1.90856	0.00015922
ENSGALG00000012639	ENSGALT00000020628	MTERF2	-1.89409	0.000174395	mitochondrial transcription termination factor 2 [Source:HGNC Symbol;Acc:HGNC:30779]
ENSGALG00000006387	ENSGALT00000010315	RNF32	-2.80762	0.000174928	ring finger protein 32 [Source:HGNC Symbol;Acc:HGNC:17118]
ENSGALG00000037868	ENSGALT00000063269		3.60078	0.000199728
ENSGALG00000001702	ENSGALT00000002614	EXOC3L1	-1.66035	0.000199976	exocyst complex component 3 like 1 [Source:HGNC Symbol;Acc:HGNC:27540]
ENSGALG00000011551	ENSGALT00000018840	JCHAIN	8.16625	0.000209036	joining chain of multimeric IgA and IgM [Source:HGNC Symbol;Acc:HGNC:5713]
ENSGALG00000037489	ENSGALT00000075953		-3.32254	0.000220421
ENSGALG00000046217	ENSGALT00000086453	PIT54	9.13607	0.000220421	PIT54 protein precursor [Source:RefSeq peptide;Acc:NP_997063]
ENSGALG00000010960	ENSGALT00000017839	GALNT3	5.95505	0.000221146	polypeptide N-acetylgalactosaminyltransferase 3 [Source:HGNC Symbol;Acc:HGNC:4125]
ENSGALG00000037587	ENSGALT00000080506	ENPP3	1.88096	0.00022254	ectonucleotide pyrophosphatase/phosphodiesterase 3 [Source:HGNC Symbol;Acc:HGNC:3358]
ENSGALG00000006995	ENSGALT00000011326	APOD	5.08155	0.00022254	apolipoprotein D [Source:HGNC Symbol;Acc:HGNC:612]
ENSGALG00000042963	ENSGALT00000065407		-5.96973	0.000240864
ENSGALG00000011426	ENSGALT00000037674		1.49281	0.000240864
ENSGALG00000021139	ENSGALT00000009519		8.28866	0.000240864
ENSGALG00000010926	ENSGALT00000017775		3.73793	0.000250703
ENSGALG00000011088	ENSGALT00000018066	GSKIP	-1.2072	0.000254955	GSK3-beta interaction protein [Source:UniProtKB/Swiss-Prot;Acc:Q5ZMC6]
ENSGALG00000040959	ENSGALT00000065859	GRP	5.87487	0.00025838	gastrin releasing peptide [Source:HGNC Symbol;Acc:HGNC:4605]
ENSGALG00000036743	ENSGALT00000072351	MGAT3	1.78654	0.000258781	mannosyl (beta-1,4-)-glycoprotein beta-1,4-N-acetylglucosaminyltransferase [Source:HGNC Symbol;Acc:HGNC:7046]
ENSGALG00000028336	ENSGALT00000044498	MED10	0.983443	0.000281791	mediator complex subunit 10 [Source:HGNC Symbol;Acc:HGNC:28760]
ENSGALG00000013583	ENSGALT00000022105	FAM114A1	1.58362	0.000303502	family with sequence similarity 114 member A1 [Source:HGNC Symbol;Acc:HGNC:25087]
ENSGALG00000039834	ENSGALT00000070984		-3.68771	0.000306739
ENSGALG00000034200	ENSGALT00000051514		8.61919	0.000307169
ENSGALG00000043551	ENSGALT00000075745		8.12786	0.000312869
ENSGALG00000045392	ENSGALT00000085093		8.46075	0.00031289
ENSGALG00000017091	ENSGALT00000027608	FLT1	-1.48542	0.000318465	fms related tyrosine kinase 1 [Source:HGNC Symbol;Acc:HGNC:3763]
ENSGALG00000003919	ENSGALT00000006244	MRPL22	-1.02602	0.000318465	mitochondrial ribosomal protein L22 [Source:HGNC Symbol;Acc:HGNC:14480]
ENSGALG00000041845	ENSGALT00000074567	ZNF692	1.34448	0.000318465	zinc finger protein 692 [Source:HGNC Symbol;Acc:HGNC:26049]
ENSGALG00000011897	ENSGALT00000019418	SMDT1	1.39594	0.000318465	single-pass membrane protein with aspartate rich tail 1 [Source:HGNC Symbol;Acc:HGNC:25055]
ENSGALG00000029820	ENSGALT00000073186	NMRAL1	1.47911	0.000318465	NmrA like redox sensor 1 [Source:HGNC Symbol;Acc:HGNC:24987]
ENSGALG00000027793	ENSGALT00000017809	SCN9A	3.82903	0.000318465	sodium channel protein type 9 subunit alpha [Source:RefSeq peptide;Acc:NP_001280211]
ENSGALG00000045327	ENSGALT00000085449		7.64804	0.000320003
ENSGALG00000044591	ENSGALT00000085932	OR51E2	-4.37103	0.000320595	olfactory receptor family 51 subfamily E member 2 [Source:HGNC Symbol;Acc:HGNC:15195]
ENSGALG00000004247	ENSGALT00000006755	MORN3	-1.36505	0.000320595	MORN repeat containing 3 [Source:HGNC Symbol;Acc:HGNC:29807]
ENSGALG00000029204	ENSGALT00000047066		1.9413	0.000322779
ENSGALG00000040426	ENSGALT00000076991	CREG1	1.33677	0.000325118	Protein CREG1 [Source:UniProtKB/Swiss-Prot;Acc:Q5ZJ73]
ENSGALG00000037321	ENSGALT00000067021		2.31174	0.000325118
ENSGALG00000001806	ENSGALT00000041254		8.32125	0.000325118
ENSGALG00000017040	ENSGALT00000048519		3.30914	0.000334151
ENSGALG00000010707	ENSGALT00000017420	GPR68	3.86013	0.000337741	G protein-coupled receptor 68 [Source:HGNC Symbol;Acc:HGNC:4519]
ENSGALG00000011243	ENSGALT00000018341		5.61993	0.000379769
ENSGALG00000029565	ENSGALT00000051741		-2.02916	0.000391917
ENSGALG00000006830	ENSGALT00000011039	CHID1	1.68471	0.000391917	chitinase domain containing 1 [Source:HGNC Symbol;Acc:HGNC:28474]
ENSGALG00000039574	ENSGALT00000069184		-1.52711	0.000405325
ENSGALG00000043779	ENSGALT00000063846		2.00092	0.000410138
ENSGALG00000001084	ENSGALT00000041186	ATP8B3	3.43047	0.000420018	ATPase phospholipid transporting 8B3 [Source:HGNC Symbol;Acc:HGNC:13535]
ENSGALG00000001734	ENSGALT00000047816		2.07715	0.000424904
ENSGALG00000041921	ENSGALT00000055214	CWH43	5.37511	0.000475126	cell wall biogenesis 43 C-terminal homolog [Source:HGNC Symbol;Acc:HGNC:26133]
ENSGALG00000000795	ENSGALT00000001153	MFSD12	2.14101	0.000492061	major facilitator superfamily domain containing 12 [Source:HGNC Symbol;Acc:HGNC:28299]
ENSGALG00000034424	ENSGALT00000051433	PPP1R42	-3.73241	0.000504261	protein phosphatase 1 regulatory subunit 42 [Source:HGNC Symbol;Acc:HGNC:33732]
ENSGALG00000006188	ENSGALT00000083429	KYAT3	3.00703	0.000513729	kynurenine aminotransferase 3 [Source:HGNC Symbol;Acc:HGNC:33238]
ENSGALG00000042035	ENSGALT00000081223		2.41226	0.000516805
ENSGALG00000015528	ENSGALT00000025035	JAKMIP1	1.97311	0.000525218	janus kinase and microtubule interacting protein 1 [Source:HGNC Symbol;Acc:HGNC:26460]
ENSGALG00000046089	ENSGALT00000084843		7.19651	0.00053567
ENSGALG00000046270	ENSGALT00000084845		3.42827	0.000542738
ENSGALG00000010770	ENSGALT00000017516	SCIN	4.46557	0.000542738	Adseverin [Source:UniProtKB/Swiss-Prot;Acc:Q5ZIV9]
ENSGALG00000007314	ENSGALT00000011835	DSCAML1	4.17026	0.000556057	Down syndrome cell adhesion molecule-like protein 1 homolog [Source:UniProtKB/Swiss-Prot;Acc:E1C8P7]
ENSGALG00000037518	ENSGALT00000080878		1.66419	0.000594749
ENSGALG00000030094	ENSGALT00000067244		6.79592	0.000594749
ENSGALG00000043204	ENSGALT00000081150	Pax-7	-1.07646	0.000607419	paired box 7 [Source:HGNC Symbol;Acc:HGNC:8621]
ENSGALG00000024272	ENSGALT00000022711	S100A8	2.09516	0.000607419	Protein MRP-126 [Source:UniProtKB/Swiss-Prot;Acc:P28318]
ENSGALG00000045346	ENSGALT00000085680		4.74607	0.000611405
ENSGALG00000006354	ENSGALT00000010271	GAL3ST2	6.85238	0.000611405	galactose-3-O-sulfotransferase 2 [Source:HGNC Symbol;Acc:HGNC:24869]
ENSGALG00000036942	ENSGALT00000076429	KCNA3	6.63315	0.000619247	potassium voltage-gated channel subfamily A member 3 [Source:HGNC Symbol;Acc:HGNC:6221]
ENSGALG00000004386	ENSGALT00000038513	SOX9	4.1962	0.000622569	Transcription factor SOX-9 [Source:UniProtKB/Swiss-Prot;Acc:P48434]
ENSGALG00000033091	ENSGALT00000056858	RUNX1T1	-2.85654	0.000635574	RUNX1 translocation partner 1 [Source:HGNC Symbol;Acc:HGNC:1535]
ENSGALG00000032170	ENSGALT00000055597		8.7588	0.000657397
ENSGALG00000031362	ENSGALT00000059459		-1.39407	0.000658789
ENSGALG00000006421	ENSGALT00000010362	SLC16A12	4.32772	0.000658789	solute carrier family 16 member 12 [Source:HGNC Symbol;Acc:HGNC:23094]
ENSGALG00000008241	ENSGALT00000013413	TAF5	-1.07407	0.000669023	TATA-box binding protein associated factor 5 [Source:HGNC Symbol;Acc:HGNC:11539]
ENSGALG00000038902	ENSGALT00000067485	PIM1	2.61627	0.000669023	Pim-1 proto-oncogene, serine/threonine kinase [Source:HGNC Symbol;Acc:HGNC:8986]
ENSGALG00000000357	ENSGALT00000000481		4.37567	0.000669023
ENSGALG00000011801	ENSGALT00000019259	ESR2	-4.00121	0.000669218	estrogen receptor 2 [Source:HGNC Symbol;Acc:HGNC:3468]
ENSGALG00000033533	ENSGALT00000047661		-1.78467	0.000669218
ENSGALG00000032342	ENSGALT00000071743	MIGA2	-1.11789	0.000679553	mitoguardin 2 [Source:HGNC Symbol;Acc:HGNC:23621]
ENSGALG00000039554	ENSGALT00000074615		7.44501	0.000679553
ENSGALG00000030900	ENSGALT00000071199	NCMAP	1.05442	0.00068879	non-compact myelin associated protein [Source:HGNC Symbol;Acc:HGNC:29332]
ENSGALG00000046400	ENSGALT00000084882		4.21226	0.00068879
ENSGALG00000008952	ENSGALT00000014558	NOXA1	5.92072	0.000705183	NADPH oxidase activator 1 [Source:HGNC Symbol;Acc:HGNC:10668]
ENSGALG00000010598	ENSGALT00000017248	KCNK10	5.27216	0.00071086	potassium two pore domain channel subfamily K member 10 [Source:HGNC Symbol;Acc:HGNC:6273]
ENSGALG00000033159	ENSGALT00000050802		-1.62486	0.000739936
ENSGALG00000006453	ENSGALT00000062496		4.57621	0.000748429
ENSGALG00000043064	ENSGALT00000069086		5.18086	0.000748622
ENSGALG00000008393	ENSGALT00000013673	CREB3L1	3.12918	0.000748839	cAMP responsive element binding protein 3 like 1 [Source:HGNC Symbol;Acc:HGNC:18856]
ENSGALG00000035252	ENSGALT00000058204	RPL7	1.50231	0.000749167	60S ribosomal protein L7 [Source:UniProtKB/Swiss-Prot;Acc:Q5ZJ56]
ENSGALG00000038768	ENSGALT00000080528	FAM20C	1.92861	0.000762918	FAM20C, golgi associated secretory pathway kinase [Source:HGNC Symbol;Acc:HGNC:22140]
ENSGALG00000033591	ENSGALT00000047889		-2.39589	0.000768024
ENSGALG00000001779	ENSGALT00000002737		1.83826	0.000768024
ENSGALG00000016224	ENSGALT00000079405	MAOA	2.04496	0.000771526	monoamine oxidase A [Source:RefSeq peptide;Acc:NP_001025970]
ENSGALG00000016324	ENSGALT00000026335		4.10055	0.000771526
ENSGALG00000038644	ENSGALT00000052649		-2.7027	0.0007857
ENSGALG00000028519	ENSGALT00000042858	CCR10	7.94483	0.0007857	C-C motif chemokine receptor 10 [Source:HGNC Symbol;Acc:HGNC:4474]
ENSGALG00000034505	ENSGALT00000072937	CDKN2A	4.36312	0.000815552
ENSGALG00000023454	ENSGALT00000038804		6.62968	0.000817562
ENSGALG00000014616	ENSGALT00000023565		2.21438	0.000818603
ENSGALG00000005253	ENSGALT00000008437	C1QTNF8	4.13822	0.000818603	C1q and tumor necrosis factor related protein 8 [Source:HGNC Symbol;Acc:HGNC:31374]
ENSGALG00000020479	ENSGALT00000032673		1.46675	0.000818974
ENSGALG00000045785	ENSGALT00000087006		3.0206	0.000819689
ENSGALG00000021158	ENSGALT00000007533	SLC7A9	2.40738	0.00083702	solute carrier family 7 member 9 [Source:HGNC Symbol;Acc:HGNC:11067]
ENSGALG00000038598	ENSGALT00000082423		1.86816	0.0008417
ENSGALG00000015544	ENSGALT00000037630	ALDOB	4.52782	0.000842848	Fructose-bisphosphate aldolase B [Source:UniProtKB/Swiss-Prot;Acc:P07341]
ENSGALG00000008407	ENSGALT00000036214	IRAK2	1.64623	0.000878646	interleukin 1 receptor associated kinase 2 [Source:HGNC Symbol;Acc:HGNC:6113]
ENSGALG00000016464	ENSGALT00000026565	VSNL1	2.95752	0.000892122	Visinin-like protein 1 [Source:UniProtKB/Swiss-Prot;Acc:P62764]
ENSGALG00000033476	ENSGALT00000061944		5.4777	0.000892122
ENSGALG00000005360	ENSGALT00000008605	CA4	-2.33489	0.000901955	carbonic anhydrase 4 [Source:HGNC Symbol;Acc:HGNC:1375]
ENSGALG00000010209	ENSGALT00000016602		1.80228	0.000943652
ENSGALG00000004319	ENSGALT00000006875	NUDT13	-1.19969	0.000950178	nudix hydrolase 13 [Source:HGNC Symbol;Acc:HGNC:18827]
ENSGALG00000015315	ENSGALT00000024720	TRIM14	3.61806	0.000950178	tripartite motif containing 14 [Source:HGNC Symbol;Acc:HGNC:16283]
ENSGALG00000040355	ENSGALT00000056849		-1.89727	0.000966965
ENSGALG00000036919	ENSGALT00000082079		1.21663	0.000968703
ENSGALG00000007590	ENSGALT00000012271	MTMR8	1.55755	0.000968703	myotubularin related protein 8 [Source:HGNC Symbol;Acc:HGNC:16825]
ENSGALG00000026231	ENSGALT00000044479	ARID3A	3.66059	0.000968703	AT-rich interaction domain 3A [Source:HGNC Symbol;Acc:HGNC:3031]
ENSGALG00000008858	ENSGALT00000014390	MDH1	-2.02688	0.000992834	Malate dehydrogenase, cytoplasmic [Source:UniProtKB/Swiss-Prot;Acc:Q5ZME2]
ENSGALG00000014453	ENSGALT00000023336	FAM46C	3.3442	0.00100035	Protein FAM46C [Source:UniProtKB/Swiss-Prot;Acc:Q5ZL95]
ENSGALG00000045125	ENSGALT00000062603	GP5	1.84406	0.00101167	glycoprotein V platelet [Source:HGNC Symbol;Acc:HGNC:4443]
ENSGALG00000043118	ENSGALT00000055338	ATP10A	2.45772	0.00102815	ATPase phospholipid transporting 10A (putative) [Source:HGNC Symbol;Acc:HGNC:13542]
ENSGALG00000001568	ENSGALT00000002384		-1.27764	0.00103116
ENSGALG00000005763	ENSGALT00000009258	VILL	3.80878	0.00103191	villin like [Source:HGNC Symbol;Acc:HGNC:30906]
ENSGALG00000016668	ENSGALT00000031541		6.2519	0.00103191	Gallinacin-6 [Source:UniProtKB/Swiss-Prot;Acc:Q6QLR3]
ENSGALG00000008409	ENSGALT00000013697		1.49101	0.0010623
ENSGALG00000016670	ENSGALT00000026902		6.22145	0.00109062
ENSGALG00000029462	ENSGALT00000080817		2.03937	0.00111766
ENSGALG00000040226	ENSGALT00000053233		3.73061	0.00111766
ENSGALG00000043583	ENSGALT00000062908	SCG3	1.59205	0.00113091	secretogranin-3 isoform 2 precursor [Source:RefSeq peptide;Acc:NP_001280207]
ENSGALG00000021040	ENSGALT00000008668	HAGHL	1.68503	0.00113784	Hydroxyacylglutathione hydrolase-like protein [Source:UniProtKB/Swiss-Prot;Acc:Q5ZLY2]
ENSGALG00000004355	ENSGALT00000062129	MCU	-4.57304	0.00114762	mitochondrial calcium uniporter [Source:HGNC Symbol;Acc:HGNC:23526]
ENSGALG00000040413	ENSGALT00000071409		-2.98479	0.00114762
ENSGALG00000002944	ENSGALT00000004656		-2.72632	0.00114762
ENSGALG00000032125	ENSGALT00000078673		-2.3666	0.00114762
ENSGALG00000033886	ENSGALT00000080148		1.80308	0.00114762
ENSGALG00000013907	ENSGALT00000022562	KDR	-1.64179	0.00114793	kinase insert domain receptor [Source:HGNC Symbol;Acc:HGNC:6307]
ENSGALG00000007252	ENSGALT00000011736	ANKDD1A	2.42112	0.00114793	ankyrin repeat and death domain containing 1A [Source:HGNC Symbol;Acc:HGNC:28002]
ENSGALG00000034821	ENSGALT00000079535	LMAN1	3.21351	0.00114793	lectin, mannose binding 1 [Source:HGNC Symbol;Acc:HGNC:6631]
ENSGALG00000012790	ENSGALT00000020869	DSP	4.95463	0.00114793	desmoplakin [Source:HGNC Symbol;Acc:HGNC:3052]
ENSGALG00000002240	ENSGALT00000003506	C3orf18	-1.64155	0.00115187	chromosome 3 open reading frame 18 [Source:HGNC Symbol;Acc:HGNC:24837]
ENSGALG00000009981	ENSGALT00000016222	PREPL	-1.14206	0.00115187	prolyl endopeptidase-like [Source:HGNC Symbol;Acc:HGNC:30228]
ENSGALG00000023936	ENSGALT00000040296		1.70479	0.00115187
ENSGALG00000042136	ENSGALT00000069714	PKHD1	-2.89884	0.00115469	polycystic kidney and hepatic disease 1 (autosomal recessive) [Source:HGNC Symbol;Acc:HGNC:9016]
ENSGALG00000035981	ENSGALT00000070404	Gnot1	2.3909	0.00115469
ENSGALG00000027785	ENSGALT00000043658		-2.01767	0.00116847
ENSGALG00000001717	ENSGALT00000002634	SLC16A1	-1.34384	0.00118306	solute carrier family 16 member 1 [Source:HGNC Symbol;Acc:HGNC:10922]
ENSGALG00000011005	ENSGALT00000017920	KCNK1	3.16045	0.00118306	potassium two pore domain channel subfamily K member 1 [Source:HGNC Symbol;Acc:HGNC:6272]
ENSGALG00000000441	ENSGALT00000000598	KCNA10	-2.96292	0.00125882	Potassium voltage-gated channel subfamily A member 10 [Source:UniProtKB/Swiss-Prot;Acc:Q7T199]
ENSGALG00000015303	ENSGALT00000024698	LACE1	-1.17782	0.00131692	lactation elevated 1 [Source:HGNC Symbol;Acc:HGNC:16411]
ENSGALG00000024122	ENSGALT00000040746		7.87286	0.00132116
ENSGALG00000011572	ENSGALT00000018877	ASPG	1.75351	0.00133545	asparaginase [Source:HGNC Symbol;Acc:HGNC:20123]
ENSGALG00000003227	ENSGALT00000005109	RAB11FIP4	3.02838	0.00136324	RAB11 family interacting protein 4 [Source:HGNC Symbol;Acc:HGNC:30267]
ENSGALG00000006231	ENSGALT00000010072	SERGEF	-1.55156	0.00136977	secretion regulating guanine nucleotide exchange factor [Source:HGNC Symbol;Acc:HGNC:17499]
ENSGALG00000032715	ENSGALT00000072505		-2.34997	0.0013823
ENSGALG00000008784	ENSGALT00000014282		1.3547	0.0013823
ENSGALG00000037123	ENSGALT00000056804		-3.66641	0.00138276
ENSGALG00000040855	ENSGALT00000079691		-1.81187	0.00140311
ENSGALG00000015897	ENSGALT00000025619	IMPG1	5.85851	0.00140876	Interphotoreceptor matrix proteoglycan 1 [Source:UniProtKB/Swiss-Prot;Acc:Q8JIR8]
ENSGALG00000030886	ENSGALT00000053882	PTGDS	2.75011	0.00141595	prostaglandin D2 synthase [Source:HGNC Symbol;Acc:HGNC:9592]
ENSGALG00000023435	ENSGALT00000038740	GATM	-3.55308	0.00141596	glycine amidinotransferase, mitochondrial [Source:RefSeq peptide;Acc:NP_990076]
ENSGALG00000042782	ENSGALT00000072561		3.04859	0.00141596
ENSGALG00000044807	ENSGALT00000084827		6.77349	0.00141596
ENSGALG00000002204	ENSGALT00000003450	SLC7A4	2.66101	0.00144368	solute carrier family 7 member 4 [Source:HGNC Symbol;Acc:HGNC:11062]
ENSGALG00000026276	ENSGALT00000044738	TCF15	-2.71728	0.00145161	transcription factor 15 (basic helix-loop-helix) [Source:HGNC Symbol;Acc:HGNC:11627]
ENSGALG00000008155	ENSGALT00000013252	KCTD18	-1.4237	0.00145161	potassium channel tetramerization domain containing 18 [Source:HGNC Symbol;Acc:HGNC:26446]
ENSGALG00000010413	ENSGALT00000016953	NGB	3.93093	0.00145161	neuroglobin [Source:HGNC Symbol;Acc:HGNC:14077]
ENSGALG00000021143	ENSGALT00000004005	RGS18	1.37753	0.00146307	regulator of G-protein signaling 18 [Source:HGNC Symbol;Acc:HGNC:14261]
ENSGALG00000000769	ENSGALT00000035212	RAB7B	2.75174	0.00149638	RAB7B, member RAS oncogene family [Source:HGNC Symbol;Acc:HGNC:30513]
ENSGALG00000031078	ENSGALT00000074800		-2.2684	0.00149986
ENSGALG00000000678	ENSGALT00000000960	CITED4	3.48062	0.00150075	Cbp/p300-interacting transactivator 3 [Source:UniProtKB/Swiss-Prot;Acc:Q9I8K7]
ENSGALG00000014725	ENSGALT00000023748	PLK2	-1.62886	0.00151022	polo like kinase 2 [Source:HGNC Symbol;Acc:HGNC:19699]
ENSGALG00000016448	ENSGALT00000026539	KCNF1	-2.42144	0.00151211	potassium voltage-gated channel modifier subfamily F member 1 [Source:HGNC Symbol;Acc:HGNC:6246]
ENSGALG00000021039	ENSGALT00000006717	HKDC1	6.232	0.00151211	hexokinase domain containing 1 [Source:HGNC Symbol;Acc:HGNC:23302]
ENSGALG00000044065	ENSGALT00000087101		-5.36716	0.00151476
ENSGALG00000007771	ENSGALT00000038940	FAM210B	1.03436	0.00151476	family with sequence similarity 210 member B [Source:HGNC Symbol;Acc:HGNC:16102]
ENSGALG00000017365	ENSGALT00000028049		1.27874	0.00151476
ENSGALG00000038858	ENSGALT00000069170	ZFP64	0.847148	0.001537	ZFP64 zinc finger protein [Source:HGNC Symbol;Acc:HGNC:15940]
ENSGALG00000035174	ENSGALT00000056720		3.25104	0.001537
ENSGALG00000045075	ENSGALT00000084549		5.16755	0.001537
ENSGALG00000039820	ENSGALT00000074270		-5.22592	0.00154592
ENSGALG00000010303	ENSGALT00000016762		2.43474	0.00154592
ENSGALG00000007447	ENSGALT00000012048	TUBB1	1.93607	0.00156075	Tubulin beta-6 chain [Source:UniProtKB/Swiss-Prot;Acc:P09207]
ENSGALG00000026322	ENSGALT00000043331		-1.03308	0.0015638
ENSGALG00000031453	ENSGALT00000052879		-1.36896	0.00157095
ENSGALG00000008615	ENSGALT00000014037		2.35075	0.00157244
ENSGALG00000000251	ENSGALT00000000330	CD79B	4.93625	0.00157244	CD79b molecule [Source:HGNC Symbol;Acc:HGNC:1699]
ENSGALG00000040150	ENSGALT00000047296		-5.55689	0.00158117
ENSGALG00000010979	ENSGALT00000017886		4.96436	0.00158117
ENSGALG00000014509	ENSGALT00000043970	BST1	5.00166	0.00158117	bone marrow stromal cell antigen 1 [Source:HGNC Symbol;Acc:HGNC:1118]
ENSGALG00000000695	ENSGALT00000000983	MFSD4A	5.46047	0.00158117	major facilitator superfamily domain containing 4A [Source:HGNC Symbol;Acc:HGNC:25433]
ENSGALG00000017332	ENSGALT00000028011	KLHL35	3.76739	0.00158786	kelch like family member 35 [Source:HGNC Symbol;Acc:HGNC:26597]
ENSGALG00000005071	ENSGALT00000008128	MPP1	-1.34986	0.00159489	55 kDa erythrocyte membrane protein [Source:UniProtKB/Swiss-Prot;Acc:Q5ZJ00]
ENSGALG00000017105	ENSGALT00000066267	RNF6	-1.64609	0.00159728	ring finger protein 6 [Source:HGNC Symbol;Acc:HGNC:10069]
ENSGALG00000039275	ENSGALT00000051681		-4.65379	0.0016054
ENSGALG00000017184	ENSGALT00000027770	MMP7	5.76999	0.0016054	matrilysin precursor [Source:RefSeq peptide;Acc:NP_001006278]
ENSGALG00000014913	ENSGALT00000037359	ROS1	6.2484	0.0016054	ROS proto-oncogene 1, receptor tyrosine kinase [Source:HGNC Symbol;Acc:HGNC:10261]
ENSGALG00000041900	ENSGALT00000080844	DLG3	2.41665	0.00162514	discs large MAGUK scaffold protein 3 [Source:HGNC Symbol;Acc:HGNC:2902]
ENSGALG00000016993	ENSGALT00000027453	SUCLA2	-1.70454	0.00167188	succinate-CoA ligase ADP-forming beta subunit [Source:HGNC Symbol;Acc:HGNC:11448]
ENSGALG00000010741	ENSGALT00000017478	MAP1LC3C	-2.97863	0.00169519	microtubule associated protein 1 light chain 3 gamma [Source:HGNC Symbol;Acc:HGNC:13353]
ENSGALG00000006544	ENSGALT00000010572		-2.23527	0.00170472
ENSGALG00000030930	ENSGALT00000067639		3.26578	0.00171507
ENSGALG00000002555	ENSGALT00000041122	RET	-2.11209	0.00171743	ret proto-oncogene [Source:HGNC Symbol;Acc:HGNC:9967]
ENSGALG00000036309	ENSGALT00000065411	LARS2	-1.06647	0.00171743	leucyl-tRNA synthetase 2, mitochondrial [Source:HGNC Symbol;Acc:HGNC:17095]
ENSGALG00000031998	ENSGALT00000050172		5.61373	0.00173494
ENSGALG00000037258	ENSGALT00000065950	MRPL32	-1.1979	0.00174059	mitochondrial ribosomal protein L32 [Source:HGNC Symbol;Acc:HGNC:14035]
ENSGALG00000032779	ENSGALT00000065980		2.85583	0.00174059
ENSGALG00000011153	ENSGALT00000018187		1.23436	0.00177334
ENSGALG00000002421	ENSGALT00000069632	FAM213A	-2.22273	0.00185022	redox-regulatory protein PAMM precursor [Source:RefSeq peptide;Acc:NP_001180448]
ENSGALG00000006682	ENSGALT00000010805	BEND7	1.64888	0.00185022	BEN domain containing 7 [Source:HGNC Symbol;Acc:HGNC:23514]
ENSGALG00000016449	ENSGALT00000031597	PQLC3	2.36134	0.00185022	PQ loop repeat containing 3 [Source:HGNC Symbol;Acc:HGNC:28503]
ENSGALG00000014505	ENSGALT00000023416	FGFBP1	6.26939	0.00185022	fibroblast growth factor binding protein 1 [Source:HGNC Symbol;Acc:HGNC:19695]
ENSGALG00000006602	ENSGALT00000010657	SYT8	6.32771	0.00185022	synaptotagmin 8 [Source:HGNC Symbol;Acc:HGNC:19264]
ENSGALG00000042282	ENSGALT00000055051	SNRPD2	1.17579	0.00186237	small nuclear ribonucleoprotein D2 polypeptide [Source:HGNC Symbol;Acc:HGNC:11159]
ENSGALG00000044240	ENSGALT00000085633	H1F0	2.25403	0.00186697	Histone H5 [Source:UniProtKB/Swiss-Prot;Acc:P02259]
ENSGALG00000041951	ENSGALT00000063545		7.59949	0.00187004
ENSGALG00000041714	ENSGALT00000069807		4.47609	0.00188546
ENSGALG00000011484	ENSGALT00000018721	CMTM8	-1.84138	0.00189049	CKLF like MARVEL transmembrane domain containing 8 [Source:HGNC Symbol;Acc:HGNC:19179]
ENSGALG00000031496	ENSGALT00000005545		6.6139	0.00189049
ENSGALG00000044251	ENSGALT00000011134	RASSF7	3.65926	0.00190226	Ras association domain family member 7 [Source:HGNC Symbol;Acc:HGNC:1166]
ENSGALG00000046654	ENSGALT00000087971		5.23544	0.00191329
ENSGALG00000045154	ENSGALT00000085158		2.85427	0.00191589
ENSGALG00000011564	ENSGALT00000018860	RUFY3	1.40338	0.00191682	RUN and FYVE domain containing 3 [Source:HGNC Symbol;Acc:HGNC:30285]
ENSGALG00000035626	ENSGALT00000048785	DAD1	2.18962	0.00191682	Dolichyl-diphosphooligosaccharide--protein glycosyltransferase subunit DAD1 [Source:UniProtKB/Swiss-Prot;Acc:O13113]
ENSGALG00000041414	ENSGALT00000046906		2.54771	0.00191682
ENSGALG00000019932	ENSGALT00000031707		3.89647	0.00191682
ENSGALG00000013869	ENSGALT00000022493	IL20RA	4.92274	0.00191682	interleukin 20 receptor subunit alpha [Source:HGNC Symbol;Acc:HGNC:6003]
ENSGALG00000042370	ENSGALT00000072780		5.24395	0.00191682
ENSGALG00000000919	ENSGALT00000001353	PIGR	6.1613	0.00191682	polymeric immunoglobulin receptor [Source:HGNC Symbol;Acc:HGNC:8968]
ENSGALG00000040485	ENSGALT00000071880		3.11731	0.00192827
ENSGALG00000017197	ENSGALT00000050284	CNTN5	-4.32763	0.00196148	Contactin-5 [Source:UniProtKB/Swiss-Prot;Acc:Q90W79]
ENSGALG00000033461	ENSGALT00000062046		-2.2245	0.00196148	Carnosine N-methyltransferase 2 [Source:UniProtKB/Swiss-Prot;Acc:U3NEE3]
ENSGALG00000015064	ENSGALT00000024304	TTC39C	-1.35186	0.00196148	tetratricopeptide repeat domain 39C [Source:HGNC Symbol;Acc:HGNC:26595]
ENSGALG00000026862	ENSGALT00000044685	CLDN1	2.00906	0.00196148	claudin 1 [Source:HGNC Symbol;Acc:HGNC:2032]
ENSGALG00000031906	ENSGALT00000080307	FAM83C	5.34558	0.00196148	family with sequence similarity 83 member C [Source:HGNC Symbol;Acc:HGNC:16121]
ENSGALG00000007210	ENSGALT00000032358		-1.61103	0.00197969
ENSGALG00000037328	ENSGALT00000066914		2.63932	0.00200203
ENSGALG00000024056	ENSGALT00000040590	CHST3	3.1649	0.00201546	carbohydrate sulfotransferase 3 [Source:HGNC Symbol;Acc:HGNC:1971]
ENSGALG00000002646	ENSGALT00000004172	FAM171B	2.29038	0.00202227	family with sequence similarity 171 member B [Source:HGNC Symbol;Acc:HGNC:29412]
ENSGALG00000016322	ENSGALT00000026333		1.09735	0.00208741
ENSGALG00000001329	ENSGALT00000043263	EPB41	1.35711	0.00208741	erythrocyte membrane protein band 4.1 [Source:HGNC Symbol;Acc:HGNC:3377]
ENSGALG00000042193	ENSGALT00000078421	GAL5	5.52877	0.00209611	Gallinacin-5 [Source:UniProtKB/Swiss-Prot;Acc:Q6IV26]
ENSGALG00000009488	ENSGALT00000015449	LRRN3	-3.11714	0.00210047	leucine rich repeat neuronal 3 [Source:HGNC Symbol;Acc:HGNC:17200]
ENSGALG00000000920	ENSGALT00000001354	CGN	4.16572	0.00210239	cingulin [Source:HGNC Symbol;Acc:HGNC:17429]
ENSGALG00000002397	ENSGALT00000065653	PSPH	-1.53628	0.00211413	Gallus gallus phosphoserine phosphatase (PSPH), mRNA. [Source:RefSeq mRNA;Acc:NM_001252272]
ENSGALG00000010719	ENSGALT00000017443	NEIL3	1.99501	0.00212259	nei like DNA glycosylase 3 [Source:HGNC Symbol;Acc:HGNC:24573]
ENSGALG00000019835	ENSGALT00000044422		2.53617	0.00212259
ENSGALG00000038584	ENSGALT00000071079		5.26858	0.00212259
ENSGALG00000031012	ENSGALT00000055041		1.58711	0.00212761
ENSGALG00000044519	ENSGALT00000088671	APOPT1	-1.09229	0.00213704	apoptogenic 1, mitochondrial [Source:HGNC Symbol;Acc:HGNC:20492]
ENSGALG00000033680	ENSGALT00000061266		2.87806	0.00214479	Gallus gallus MHC-like class I Y (LOC768350), mRNA. [Source:RefSeq mRNA;Acc:NM_001184719]
ENSGALG00000003162	ENSGALT00000005002	FAM134C	1.03728	0.00218625	family with sequence similarity 134 member C [Source:HGNC Symbol;Acc:HGNC:27258]
ENSGALG00000028759	ENSGALT00000045072	LYPD6B	4.55829	0.00218625	LY6/PLAUR domain containing 6B [Source:HGNC Symbol;Acc:HGNC:27018]
ENSGALG00000045127	ENSGALT00000085808		7.60299	0.00218625
ENSGALG00000031860	ENSGALT00000051749	ADHFE1	-1.47365	0.00221322	alcohol dehydrogenase, iron containing 1 [Source:HGNC Symbol;Acc:HGNC:16354]
ENSGALG00000045990	ENSGALT00000083970		2.18033	0.00221907
ENSGALG00000009822	ENSGALT00000057338	TMEM206	-1.63378	0.00222711	transmembrane protein 206 [Source:HGNC Symbol;Acc:HGNC:25593]
ENSGALG00000016834	ENSGALT00000045251	MCF2L	-1.84586	0.00222793	MCF.2 cell line derived transforming sequence like [Source:HGNC Symbol;Acc:HGNC:14576]
ENSGALG00000044074	ENSGALT00000084869		4.75825	0.00225096
ENSGALG00000028994	ENSGALT00000042934	SAP30L	-1.28193	0.00226205	SAP30 like [Source:HGNC Symbol;Acc:HGNC:25663]
ENSGALG00000031786	ENSGALT00000056614	BLVRA	3.10102	0.00226205	biliverdin reductase A [Source:HGNC Symbol;Acc:HGNC:1062]
ENSGALG00000001405	ENSGALT00000040280	IRF6	5.06836	0.0022662	interferon regulatory factor 6 [Source:HGNC Symbol;Acc:HGNC:6121]
ENSGALG00000034132	ENSGALT00000082185	CACFD1	2.02154	0.00226823	calcium channel flower domain containing 1 [Source:HGNC Symbol;Acc:HGNC:1365]
ENSGALG00000011094	ENSGALT00000018074	PDE4B	-2.05992	0.00231526	phosphodiesterase 4B [Source:HGNC Symbol;Acc:HGNC:8781]
ENSGALG00000000438	ENSGALT00000000595	ERMP1	1.55178	0.0023219	endoplasmic reticulum metallopeptidase 1 [Source:HGNC Symbol;Acc:HGNC:23703]
ENSGALG00000042336	ENSGALT00000052924		-3.30296	0.00234338
ENSGALG00000016476	ENSGALT00000046634	TTC32	-1.38192	0.00234338	tetratricopeptide repeat domain 32 [Source:HGNC Symbol;Acc:HGNC:32954]
ENSGALG00000040768	ENSGALT00000051755	MAL2	3.07153	0.00234338	mal, T-cell differentiation protein 2 (gene/pseudogene) [Source:HGNC Symbol;Acc:HGNC:13634]
ENSGALG00000039764	ENSGALT00000053995		5.0628	0.00234338
ENSGALG00000005349	ENSGALT00000008577		6.33485	0.00234338
ENSGALG00000044917	ENSGALT00000083470		7.36847	0.00234338
ENSGALG00000007183	ENSGALT00000011632	ERGIC2	1.46522	0.00234999	ERGIC and golgi 2 [Source:HGNC Symbol;Acc:HGNC:30208]
ENSGALG00000009830	ENSGALT00000015982		5.46287	0.00235821
ENSGALG00000010540	ENSGALT00000017155	TTC39A	4.79601	0.00236569	tetratricopeptide repeat domain 39A [Source:HGNC Symbol;Acc:HGNC:18657]
ENSGALG00000008795	ENSGALT00000014299	GPAM	-1.60024	0.00238565	glycerol-3-phosphate acyltransferase, mitochondrial [Source:HGNC Symbol;Acc:HGNC:24865]
ENSGALG00000033570	ENSGALT00000050158		2.84694	0.00238565
ENSGALG00000039641	ENSGALT00000080143		3.98812	0.00238565
ENSGALG00000033547	ENSGALT00000079265		2.14592	0.00243511
ENSGALG00000005702	ENSGALT00000009146	TMEM97	1.41616	0.00243964	transmembrane protein 97 [Source:HGNC Symbol;Acc:HGNC:28106]
ENSGALG00000046532	ENSGALT00000085616	C15orf48	1.90737	0.0024523	chromosome 15 open reading frame 48 [Source:HGNC Symbol;Acc:HGNC:29898]
ENSGALG00000003336	ENSGALT00000005279	DAPK2	-1.71529	0.00245625	death associated protein kinase 2 [Source:HGNC Symbol;Acc:HGNC:2675]
ENSGALG00000016669	ENSGALT00000031540		2.68345	0.00245625
ENSGALG00000012877	ENSGALT00000021004	CREB3L2	3.21981	0.00245852	cAMP responsive element binding protein 3 like 2 [Source:HGNC Symbol;Acc:HGNC:23720]
ENSGALG00000010692	ENSGALT00000017391	LRP8	1.48913	0.00247222	LDL receptor related protein 8 [Source:HGNC Symbol;Acc:HGNC:6700]
ENSGALG00000023925	ENSGALT00000063525		3.41437	0.00251164
ENSGALG00000035301	ENSGALT00000067433		-4.22705	0.00251535
ENSGALG00000036686	ENSGALT00000070755	PLTP	3.09781	0.00253226	phospholipid transfer protein precursor [Source:RefSeq peptide;Acc:NP_001155878]
ENSGALG00000012404	ENSGALT00000020256	ERO1A	3.03534	0.00253986	endoplasmic reticulum oxidoreductase 1 alpha [Source:HGNC Symbol;Acc:HGNC:13280]
ENSGALG00000041979	ENSGALT00000050408	TMEM125	5.5347	0.00253986	transmembrane protein 125 [Source:HGNC Symbol;Acc:HGNC:28275]
ENSGALG00000011488	ENSGALT00000018725	CMTM7	2.14495	0.00258558	CKLF like MARVEL transmembrane domain containing 7 [Source:HGNC Symbol;Acc:HGNC:19178]
ENSGALG00000044391	ENSGALT00000083517		2.0038	0.00260564
ENSGALG00000031779	ENSGALT00000049778		-4.20515	0.00260814
ENSGALG00000031971	ENSGALT00000078762		3.07288	0.00260814
ENSGALG00000040720	ENSGALT00000069005		-4.76066	0.00260847
ENSGALG00000014066	ENSGALT00000063018		-1.70842	0.00260847
ENSGALG00000029474	ENSGALT00000075249		-1.6411	0.00260847
ENSGALG00000012784	ENSGALT00000020859	TXNDC5	2.25847	0.00260847	thioredoxin domain containing 5 [Source:HGNC Symbol;Acc:HGNC:21073]
ENSGALG00000038217	ENSGALT00000067157	CD82	2.57306	0.00260847	CD82 molecule [Source:HGNC Symbol;Acc:HGNC:6210]
ENSGALG00000021271	ENSGALT00000034291	MPZL3	5.03422	0.00260847	myelin protein zero like 3 [Source:HGNC Symbol;Acc:HGNC:27279]
ENSGALG00000038710	ENSGALT00000058240		2.54588	0.00263804
ENSGALG00000045182	ENSGALT00000088004		4.57394	0.00265703
ENSGALG00000040911	ENSGALT00000077484		-5.40721	0.00267402
ENSGALG00000000055	ENSGALT00000085682	LAMTOR3	-1.28502	0.00271164	Ragulator complex protein LAMTOR3 [Source:UniProtKB/Swiss-Prot;Acc:Q5ZIP2]
ENSGALG00000040292	ENSGALT00000058755	FMO4	7.26083	0.00271164	flavin containing monooxygenase 4 [Source:HGNC Symbol;Acc:HGNC:3772]
ENSGALG00000007546	ENSGALT00000039549		3.69776	0.00273475
ENSGALG00000007927	ENSGALT00000012870	CNTN6	-2.62335	0.00273646	contactin 6 [Source:HGNC Symbol;Acc:HGNC:2176]
ENSGALG00000044554	ENSGALT00000083830	RIDA	1.50948	0.00273646	reactive intermediate imine deaminase A homolog [Source:HGNC Symbol;Acc:HGNC:16897]
ENSGALG00000013160	ENSGALT00000065494	CHMP5	-4.86788	0.00274097	charged multivesicular body protein 5 [Source:HGNC Symbol;Acc:HGNC:26942]
ENSGALG00000010156	ENSGALT00000016509		2.9089	0.00274097
ENSGALG00000007817	ENSGALT00000012687	EHF	5.57223	0.00274097	ETS homologous factor [Source:HGNC Symbol;Acc:HGNC:3246]
ENSGALG00000014124	ENSGALT00000022858	TEC	-1.18781	0.00274524	tec protein tyrosine kinase [Source:HGNC Symbol;Acc:HGNC:11719]
ENSGALG00000004783	ENSGALT00000007637	C9orf16	1.10502	0.00274524	chromosome 9 open reading frame 16 [Source:HGNC Symbol;Acc:HGNC:17823]
ENSGALG00000046424	ENSGALT00000089434		4.80768	0.00274524
ENSGALG00000020688	ENSGALT00000017050		2.43931	0.00275376
ENSGALG00000037325	ENSGALT00000049525	SERP1	2.52486	0.00275376	stress associated endoplasmic reticulum protein 1 [Source:HGNC Symbol;Acc:HGNC:10759]
ENSGALG00000039118	ENSGALT00000060228	Meis2a.1	4.55108	0.00275376	Meis homeobox 2 [Source:HGNC Symbol;Acc:HGNC:7001]
ENSGALG00000011405	ENSGALT00000018603	SLC4A7	-1.9035	0.00275401	solute carrier family 4 member 7 [Source:HGNC Symbol;Acc:HGNC:11033]
ENSGALG00000034948	ENSGALT00000076488	UAP1L1	1.93821	0.0027872	UDP-N-acetylglucosamine pyrophosphorylase 1 like 1 [Source:HGNC Symbol;Acc:HGNC:28082]
ENSGALG00000043861	ENSGALT00000084427		-2.60599	0.00279351
ENSGALG00000029209	ENSGALT00000065876		-2.2091	0.00279351
ENSGALG00000012576	ENSGALT00000077398	RASEF	4.79396	0.00279351	RAS and EF-hand domain containing [Source:HGNC Symbol;Acc:HGNC:26464]
ENSGALG00000009940	ENSGALT00000016160	SLC35E3	2.01895	0.00282712	solute carrier family 35 member E3 [Source:HGNC Symbol;Acc:HGNC:20864]
ENSGALG00000036166	ENSGALT00000063426		-3.65149	0.00283226
ENSGALG00000014508	ENSGALT00000083561	CD38	2.51187	0.00283226	CD38 molecule [Source:HGNC Symbol;Acc:HGNC:1667]
ENSGALG00000045510	ENSGALT00000089626		5.97247	0.00283226
ENSGALG00000044087	ENSGALT00000086015	KCTD19	-2.96842	0.00283584	potassium channel tetramerization domain containing 19 [Source:HGNC Symbol;Acc:HGNC:24753]
ENSGALG00000007904	ENSGALT00000012830	DLAT	-1.48228	0.00283584	dihydrolipoamide S-acetyltransferase [Source:HGNC Symbol;Acc:HGNC:2896]
ENSGALG00000038671	ENSGALT00000047977		1.57332	0.00283584
ENSGALG00000039756	ENSGALT00000064874		3.94042	0.00283584
ENSGALG00000011806	ENSGALT00000019269		3.78261	0.00284462
ENSGALG00000028026	ENSGALT00000045576	NDUFS4	-2.40142	0.00285842	NADH:ubiquinone oxidoreductase subunit S4 [Source:HGNC Symbol;Acc:HGNC:7711]
ENSGALG00000008888	ENSGALT00000014447		-1.59673	0.00287064
ENSGALG00000005966	ENSGALT00000009591	SEC61A1	2.49053	0.00295727	Sec61 translocon alpha 1 subunit [Source:HGNC Symbol;Acc:HGNC:18276]
ENSGALG00000012230	ENSGALT00000019973	LRR1	1.99771	0.00297408	leucine rich repeat protein 1 [Source:HGNC Symbol;Acc:HGNC:19742]
ENSGALG00000035235	ENSGALT00000047812		-2.28503	0.00298634
ENSGALG00000033770	ENSGALT00000067344		-1.50943	0.00298634
ENSGALG00000010929	ENSGALT00000089401	SPARCL1	3.17599	0.00298634	SPARC like 1 [Source:HGNC Symbol;Acc:HGNC:11220]
ENSGALG00000004373	ENSGALT00000006974	KCNJ16	4.89256	0.00298634	potassium voltage-gated channel subfamily J member 16 [Source:HGNC Symbol;Acc:HGNC:6262]
ENSGALG00000041878	ENSGALT00000062632	AQP5	5.58872	0.00298634	aquaporin 5 [Source:HGNC Symbol;Acc:HGNC:638]
ENSGALG00000009963	ENSGALT00000016196	LYZ	6.11274	0.00298634	Lysozyme C [Source:UniProtKB/Swiss-Prot;Acc:P00698]
ENSGALG00000012944	ENSGALT00000021113		2.03034	0.00298837
ENSGALG00000028683	ENSGALT00000043771	SSR3	1.86533	0.00300578	signal sequence receptor subunit 3 [Source:HGNC Symbol;Acc:HGNC:11325]
ENSGALG00000013569	ENSGALT00000022088	SEC61B	2.50202	0.00300889	Sec61 translocon beta subunit [Source:HGNC Symbol;Acc:HGNC:16993]
ENSGALG00000019921	ENSGALT00000031690	NDUFAF4	-1.62454	0.00302199	NADH:ubiquinone oxidoreductase complex assembly factor 4 [Source:HGNC Symbol;Acc:HGNC:21034]
ENSGALG00000017302	ENSGALT00000027961	SLCO2B1	-1.31305	0.00302199	solute carrier organic anion transporter family member 2B1 [Source:HGNC Symbol;Acc:HGNC:10962]
ENSGALG00000008950	ENSGALT00000014555	EHD4	-1.14361	0.00302199	EH domain containing 4 [Source:HGNC Symbol;Acc:HGNC:3245]
ENSGALG00000008676	ENSGALT00000015273	RRBP1	2.28022	0.00302199	ribosome binding protein 1 [Source:HGNC Symbol;Acc:HGNC:10448]
ENSGALG00000031638	ENSGALT00000066830		2.7946	0.00302199
ENSGALG00000029504	ENSGALT00000056423		6.35619	0.00302199
ENSGALG00000008040	ENSGALT00000013047		-1.84286	0.00304535
ENSGALG00000000645	ENSGALT00000000918		4.65577	0.00306242
ENSGALG00000035867	ENSGALT00000054122	ELF5	5.64093	0.00306242	E74 like ETS transcription factor 5 [Source:HGNC Symbol;Acc:HGNC:3320]
ENSGALG00000035135	ENSGALT00000060147		1.46025	0.00309669
ENSGALG00000011164	ENSGALT00000018199	CHN2	3.13424	0.00317159	chimerin 2 [Source:HGNC Symbol;Acc:HGNC:1944]
ENSGALG00000043791	ENSGALT00000077236		4.73313	0.00317159
ENSGALG00000040510	ENSGALT00000081533		7.20278	0.00317193
ENSGALG00000023691	ENSGALT00000039577	ENTPD7	3.5673	0.00318342	ectonucleoside triphosphate diphosphohydrolase 7 [Source:HGNC Symbol;Acc:HGNC:19745]
ENSGALG00000005739	ENSGALT00000009221	SCD	1.91247	0.00323623	stearoyl-CoA desaturase [Source:HGNC Symbol;Acc:HGNC:10571]
ENSGALG00000006882	ENSGALT00000066731	ST8SIA2	-2.90664	0.0032386	ST8 alpha-N-acetyl-neuraminide alpha-2,8-sialyltransferase 2 [Source:HGNC Symbol;Acc:HGNC:10870]
ENSGALG00000002118	ENSGALT00000003307	KCNMB1	4.84436	0.0032386	potassium calcium-activated channel subfamily M regulatory beta subunit 1 [Source:HGNC Symbol;Acc:HGNC:6285]
ENSGALG00000015412	ENSGALT00000024861	ARL13B	-1.41211	0.0032497	ADP ribosylation factor like GTPase 13B [Source:HGNC Symbol;Acc:HGNC:25419]
ENSGALG00000045896	ENSGALT00000084457		-1.95159	0.00325941
ENSGALG00000044342	ENSGALT00000087762	HINT3	-1.22727	0.00325941	histidine triad nucleotide binding protein 3 [Source:HGNC Symbol;Acc:HGNC:18468]
ENSGALG00000040267	ENSGALT00000054029	IVD	-1.20036	0.00325941	isovaleryl-CoA dehydrogenase [Source:HGNC Symbol;Acc:HGNC:6186]
ENSGALG00000012697	ENSGALT00000020732	SLC41A2	2.0244	0.00325941	solute carrier family 41 member 2 [Source:HGNC Symbol;Acc:HGNC:31045]
ENSGALG00000016357	ENSGALT00000026387	PRDX4	2.4871	0.00325941	peroxiredoxin 4 [Source:HGNC Symbol;Acc:HGNC:17169]
ENSGALG00000014820	ENSGALT00000023927	VTCN1	3.80148	0.00325941	V-set domain containing T cell activation inhibitor 1 [Source:HGNC Symbol;Acc:HGNC:28873]
ENSGALG00000009004	ENSGALT00000014653	ZNF804B	4.03176	0.00325941	zinc finger protein 804B [Source:HGNC Symbol;Acc:HGNC:21958]
ENSGALG00000010494	ENSGALT00000017089	SLC5A9	5.37	0.00328081	solute carrier family 5 member 9 [Source:HGNC Symbol;Acc:HGNC:22146]
ENSGALG00000001545	ENSGALT00000002349		-1.38544	0.00329171
ENSGALG00000033789	ENSGALT00000081140	HSP90B1	2.21543	0.00329171	heat shock protein 90 beta family member 1 [Source:HGNC Symbol;Acc:HGNC:12028]
ENSGALG00000017008	ENSGALT00000064838	RCBTB1	-1.42488	0.00329644	RCC1 and BTB domain containing protein 1 [Source:HGNC Symbol;Acc:HGNC:18243]
ENSGALG00000005772	ENSGALT00000009271	BOK	1.42142	0.00329644	BOK, BCL2 family apoptosis regulator [Source:HGNC Symbol;Acc:HGNC:1087]
ENSGALG00000005092	ENSGALT00000008165	HDAC11	1.68293	0.00329644	histone deacetylase 11 [Source:HGNC Symbol;Acc:HGNC:19086]
ENSGALG00000025738	ENSGALT00000042798		1.79401	0.00329644
ENSGALG00000028451	ENSGALT00000046070		2.03857	0.00329644	Metallothionein [Source:UniProtKB/Swiss-Prot;Acc:P68497]
ENSGALG00000025851	ENSGALT00000045451		2.63601	0.00329644
ENSGALG00000014126	ENSGALT00000059512		4.49686	0.00329644
ENSGALG00000027986	ENSGALT00000044428	NIPAL1	5.36729	0.00329644	NIPA like domain containing 1 [Source:HGNC Symbol;Acc:HGNC:27194]
ENSGALG00000011009	ENSGALT00000017933	SCN2A	3.42701	0.00330036	sodium voltage-gated channel alpha subunit 2 [Source:HGNC Symbol;Acc:HGNC:10588]
ENSGALG00000008827	ENSGALT00000014344	FERMT1	1.81045	0.00330859	fermitin family member 1 [Source:HGNC Symbol;Acc:HGNC:15889]
ENSGALG00000037975	ENSGALT00000057070		-2.46664	0.00332467
ENSGALG00000016805	ENSGALT00000027128	SULT1C3	5.10634	0.00332796	sulfotransferase family 1C member 3 [Source:HGNC Symbol;Acc:HGNC:33543]
ENSGALG00000035726	ENSGALT00000080989	FLT3	4.65842	0.00333233	fms related tyrosine kinase 3 [Source:HGNC Symbol;Acc:HGNC:3765]
ENSGALG00000017003	ENSGALT00000027466	MLNR	-2.80964	0.00338489	motilin receptor [Source:HGNC Symbol;Acc:HGNC:4495]
ENSGALG00000011172	ENSGALT00000018214		-1.07989	0.00338489
ENSGALG00000003217	ENSGALT00000005095	LITAF	3.99559	0.00338489	lipopolysaccharide induced TNF factor [Source:HGNC Symbol;Acc:HGNC:16841]
ENSGALG00000000629	ENSGALT00000000895		-3.77774	0.0034109
ENSGALG00000035761	ENSGALT00000063330		-1.23351	0.00341876
ENSGALG00000021274	ENSGALT00000014517		6.53949	0.00343667
ENSGALG00000028225	ENSGALT00000043825	SLC17A9	5.5201	0.00345376	solute carrier family 17 member 9 [Source:HGNC Symbol;Acc:HGNC:16192]
ENSGALG00000016636	ENSGALT00000026860		-1.74687	0.00346898
ENSGALG00000005781	ENSGALT00000009286	ARFGAP1	1.47631	0.00346898	ADP ribosylation factor GTPase activating protein 1 [Source:HGNC Symbol;Acc:HGNC:15852]
ENSGALG00000037920	ENSGALT00000067892		1.30392	0.00350225
ENSGALG00000006361	ENSGALT00000010282	NEU4	6.41824	0.00351794	neuraminidase 4 [Source:HGNC Symbol;Acc:HGNC:21328]
ENSGALG00000021843	ENSGALT00000035387	AUH	-1.5236	0.00352049	AU RNA binding methylglutaconyl-CoA hydratase [Source:HGNC Symbol;Acc:HGNC:890]
ENSGALG00000032681	ENSGALT00000047224		2.41899	0.00352049
ENSGALG00000005223	ENSGALT00000043252	PAC1	2.20035	0.00352226	ADCYAP receptor type I [Source:HGNC Symbol;Acc:HGNC:242]
ENSGALG00000040325	ENSGALT00000071770	EMC2	-1.12073	0.00355275	ER membrane protein complex subunit 2 [Source:HGNC Symbol;Acc:HGNC:28963]
ENSGALG00000027707	ENSGALT00000043287	ESM1	-1.88786	0.00355866	endothelial cell specific molecule 1 [Source:HGNC Symbol;Acc:HGNC:3466]
ENSGALG00000008172	ENSGALT00000013285	ERLEC1	2.42342	0.00359153	endoplasmic reticulum lectin 1 [Source:HGNC Symbol;Acc:HGNC:25222]
ENSGALG00000010963	ENSGALT00000017844		3.17075	0.00359404
ENSGALG00000005820	ENSGALT00000067594	RNF130	1.9034	0.0036008	ring finger protein 130 [Source:HGNC Symbol;Acc:HGNC:18280]
ENSGALG00000008440	ENSGALT00000013750	CHST1	5.00911	0.00363618	carbohydrate sulfotransferase 1 [Source:HGNC Symbol;Acc:HGNC:1969]
ENSGALG00000029478	ENSGALT00000053426		3.86133	0.00365657
ENSGALG00000008702	ENSGALT00000014161	OVOL2	5.09739	0.00366353	ovo like zinc finger 2 [Source:HGNC Symbol;Acc:HGNC:15804]
ENSGALG00000014934	ENSGALT00000024087	HS3ST1	1.69846	0.00367329	heparan sulfate-glucosamine 3-sulfotransferase 1 [Source:HGNC Symbol;Acc:HGNC:5194]
ENSGALG00000041970	ENSGALT00000050690		-5.54269	0.00368385
ENSGALG00000035803	ENSGALT00000068577		3.1933	0.00369931
ENSGALG00000009292	ENSGALT00000047068		-1.35193	0.0037112
ENSGALG00000012798	ENSGALT00000020881	SSR1	2.56386	0.0037112	signal sequence receptor subunit 1 [Source:HGNC Symbol;Acc:HGNC:11323]
ENSGALG00000030375	ENSGALT00000073427		-1.94718	0.00373074
ENSGALG00000028204	ENSGALT00000044493		1.59244	0.00373074
ENSGALG00000002618	ENSGALT00000004120	KCTD7	1.69774	0.00373074	BTB/POZ domain-containing protein KCTD7 [Source:UniProtKB/Swiss-Prot;Acc:Q5ZJP7]
ENSGALG00000012126	ENSGALT00000019810	CFI	1.86867	0.00373074	complement factor I [Source:HGNC Symbol;Acc:HGNC:5394]
ENSGALG00000002362	ENSGALT00000003723	MANF	2.04775	0.00373074	mesencephalic astrocyte derived neurotrophic factor [Source:HGNC Symbol;Acc:HGNC:15461]
ENSGALG00000034964	ENSGALT00000049764	SYTL1	4.83619	0.00373074	synaptotagmin like 1 [Source:HGNC Symbol;Acc:HGNC:15584]
ENSGALG00000008514	ENSGALT00000013867	DLL4	-1.62702	0.00373276	delta like canonical Notch ligand 4 [Source:HGNC Symbol;Acc:HGNC:2910]
ENSGALG00000035222	ENSGALT00000063064		-2.531	0.00378044
ENSGALG00000015356	ENSGALT00000024781	IFT57	0.882473	0.00380117	intraflagellar transport 57 [Source:HGNC Symbol;Acc:HGNC:17367]
ENSGALG00000010192	ENSGALT00000016569	FBXO33	1.1379	0.00380117	F-box protein 33 [Source:HGNC Symbol;Acc:HGNC:19833]
ENSGALG00000035153	ENSGALT00000053615		4.22462	0.00380117
ENSGALG00000029764	ENSGALT00000066363	RXFP2	1.57921	0.00380244	relaxin/insulin like family peptide receptor 2 [Source:HGNC Symbol;Acc:HGNC:17318]
ENSGALG00000037194	ENSGALT00000076808		1.84237	0.00380244
ENSGALG00000002500	ENSGALT00000003943	GMPPB	2.21046	0.00380244	GDP-mannose pyrophosphorylase B [Source:HGNC Symbol;Acc:HGNC:22932]
ENSGALG00000014812	ENSGALT00000023915	SIDT1	4.23949	0.00380244	SID1 transmembrane family member 1 [Source:HGNC Symbol;Acc:HGNC:25967]
ENSGALG00000026187	ENSGALT00000046024	NMNAT3	-2.12608	0.00382006	nicotinamide nucleotide adenylyltransferase 3 [Source:HGNC Symbol;Acc:HGNC:20989]
ENSGALG00000037828	ENSGALT00000049562		2.38621	0.00384339
ENSGALG00000006679	ENSGALT00000033711	BPIFB4	7.81205	0.00384339	BPI fold containing family B member 4 [Source:HGNC Symbol;Acc:HGNC:16179]
ENSGALG00000037911	ENSGALT00000069387		-2.4996	0.00385806
ENSGALG00000017320	ENSGALT00000031276		-2.20255	0.00388768	Ras-related protein Rab-6A [Source:UniProtKB/Swiss-Prot;Acc:Q1KME6]
ENSGALG00000005749	ENSGALT00000086459	COX4I1	-2.91112	0.00394538	cytochrome c oxidase subunit 4I1 [Source:HGNC Symbol;Acc:HGNC:2265]
ENSGALG00000037453	ENSGALT00000046248	TERF1	1.76791	0.00394538	telomeric repeat binding factor 1 [Source:HGNC Symbol;Acc:HGNC:11728]
ENSGALG00000012545	ENSGALT00000020489	CYTIP	2.96589	0.00395477	cytohesin 1 interacting protein [Source:HGNC Symbol;Acc:HGNC:9506]
ENSGALG00000044259	ENSGALT00000086549		-2.85726	0.00395858
ENSGALG00000009275	ENSGALT00000015087	TMEM63A	2.05369	0.00396552	transmembrane protein 63A [Source:HGNC Symbol;Acc:HGNC:29118]
ENSGALG00000043184	ENSGALT00000047212		-5.07114	0.00397608
ENSGALG00000017201	ENSGALT00000088900	CEP57	-1.50949	0.00399468	centrosomal protein 57 [Source:HGNC Symbol;Acc:HGNC:30794]
ENSGALG00000001790	ENSGALT00000002759		1.94207	0.00399965
ENSGALG00000007419	ENSGALT00000012000	MASP1	-2.55114	0.00399981	mannan binding lectin serine peptidase 1 [Source:HGNC Symbol;Acc:HGNC:6901]
ENSGALG00000043283	ENSGALT00000071435	LGI2	-1.79762	0.00399981	leucine-rich repeat LGI family member 2 precursor [Source:RefSeq peptide;Acc:NP_001244245]
ENSGALG00000010473	ENSGALT00000017056	PDZK1IP1	4.91721	0.00399981	PDZK1 interacting protein 1 [Source:HGNC Symbol;Acc:HGNC:16887]
ENSGALG00000040427	ENSGALT00000046806		-3.89475	0.00403746
ENSGALG00000004550	ENSGALT00000007244	PPTC7	-1.5455	0.00403746	PTC7 protein phosphatase homolog [Source:HGNC Symbol;Acc:HGNC:30695]
ENSGALG00000043158	ENSGALT00000063082		-4.05245	0.00404272
ENSGALG00000033211	ENSGALT00000060655		-3.36513	0.00404272
ENSGALG00000020775	ENSGALT00000033294		1.41321	0.00404272
ENSGALG00000042123	ENSGALT00000051963	CLDN23	7.34212	0.00404272	claudin 23 [Source:HGNC Symbol;Acc:HGNC:17591]
ENSGALG00000003519	ENSGALT00000005566		6.4005	0.00405055
ENSGALG00000045901	ENSGALT00000084744		6.20876	0.00405367
ENSGALG00000027483	ENSGALT00000023648	GLRX	-2.01907	0.00405602	glutaredoxin [Source:HGNC Symbol;Acc:HGNC:4330]
ENSGALG00000015854	ENSGALT00000025559	PGM3	2.45801	0.00405602	phosphoglucomutase 3 [Source:HGNC Symbol;Acc:HGNC:8907]
ENSGALG00000004140	ENSGALT00000006583	SH3BP4	1.68574	0.00405783	SH3 domain binding protein 4 [Source:HGNC Symbol;Acc:HGNC:10826]
ENSGALG00000017064	ENSGALT00000027564	RFC3	1.35892	0.0040585	replication factor C subunit 3 [Source:HGNC Symbol;Acc:HGNC:9971]
ENSGALG00000010392	ENSGALT00000016925		2.81815	0.0040585
ENSGALG00000015195	ENSGALT00000070660	RPS15	1.68829	0.00407221	40S ribosomal protein S15 [Source:UniProtKB/Swiss-Prot;Acc:P62846]
ENSGALG00000004858	ENSGALT00000007760	FICD	2.56588	0.00410565	FIC domain containing [Source:HGNC Symbol;Acc:HGNC:18416]
ENSGALG00000008603	ENSGALT00000014009	ITPKA	1.18128	0.00412052	inositol-trisphosphate 3-kinase A [Source:RefSeq peptide;Acc:NP_990212]
ENSGALG00000016761	ENSGALT00000027063		3.28444	0.00412052
ENSGALG00000025224	ENSGALT00000042137	gga-mir-1683	-2.10138	0.00413772	gga-mir-1683 [Source:miRBase;Acc:MI0007417]
ENSGALG00000032036	ENSGALT00000068191	CTC1	1.51193	0.00413772	CST telomere replication complex component 1 [Source:HGNC Symbol;Acc:HGNC:26169]
ENSGALG00000012045	ENSGALT00000019670		4.77599	0.00414852
ENSGALG00000000893	ENSGALT00000001314	TAT	4.84823	0.00419286	tyrosine aminotransferase [Source:HGNC Symbol;Acc:HGNC:11573]
ENSGALG00000046455	ENSGALT00000087440		4.96943	0.00419286
ENSGALG00000015211	ENSGALT00000082942	DTNA	-1.60903	0.004244	dystrobrevin alpha [Source:HGNC Symbol;Acc:HGNC:3057]
ENSGALG00000043342	ENSGALT00000073383		5.62055	0.004244
ENSGALG00000000352	ENSGALT00000000472	TIMM44	-0.891143	0.0042632	translocase of inner mitochondrial membrane 44 [Source:HGNC Symbol;Acc:HGNC:17316]
ENSGALG00000005956	ENSGALT00000009577		3.13175	0.00429133
ENSGALG00000034898	ENSGALT00000066126	ITPK1	1.16051	0.00430989	Inositol-tetrakisphosphate 1-kinase [Source:UniProtKB/Swiss-Prot;Acc:Q5F480]
ENSGALG00000015701	ENSGALT00000030382		2.53979	0.00431352
ENSGALG00000014116	ENSGALT00000022849		1.12998	0.00434596
ENSGALG00000044471	ENSGALT00000087602		5.16342	0.00435821
ENSGALG00000032550	ENSGALT00000078008		-2.59035	0.00440075
ENSGALG00000014834	ENSGALT00000031745	NCOA7	1.36497	0.00440075	nuclear receptor coactivator 7 [Source:HGNC Symbol;Acc:HGNC:21081]
ENSGALG00000027514	ENSGALT00000045041		5.50689	0.00440075
ENSGALG00000026507	ENSGALT00000044173	FDX1	-0.796294	0.00441795	ferredoxin 1 [Source:HGNC Symbol;Acc:HGNC:3638]
ENSGALG00000003059	ENSGALT00000004832	HLF	1.06431	0.00441795	HLF, PAR bZIP transcription factor [Source:HGNC Symbol;Acc:HGNC:4977]
ENSGALG00000003647	ENSGALT00000034941	SLC13A2	6.22627	0.00441795	solute carrier family 13 member 2 [Source:HGNC Symbol;Acc:HGNC:10917]
ENSGALG00000029271	ENSGALT00000055726		7.45061	0.00441795
ENSGALG00000014944	ENSGALT00000024107	GCNT4	4.08725	0.00442929	glucosaminyl (N-acetyl) transferase 4, core 2 [Source:HGNC Symbol;Acc:HGNC:17973]
ENSGALG00000012816	ENSGALT00000020909	SLC22A23	1.61587	0.00452706	solute carrier family 22 member 23 [Source:HGNC Symbol;Acc:HGNC:21106]
ENSGALG00000011998	ENSGALT00000019581	SEC24D	2.12013	0.00452706	SEC24 homolog D, COPII coat complex component [Source:HGNC Symbol;Acc:HGNC:10706]
ENSGALG00000003702	ENSGALT00000005867	CLINT1	2.51011	0.00452706	clathrin interactor 1 [Source:HGNC Symbol;Acc:HGNC:23186]
ENSGALG00000012872	ENSGALT00000020999		2.88342	0.00452706
ENSGALG00000035473	ENSGALT00000046319		2.89393	0.00452706
ENSGALG00000044623	ENSGALT00000085216		5.91492	0.00452706
ENSGALG00000039630	ENSGALT00000054619		2.49532	0.00452832
ENSGALG00000021647	ENSGALT00000035097	NRTN	2.74987	0.00452832	neurturin [Source:HGNC Symbol;Acc:HGNC:8007]
ENSGALG00000004221	ENSGALT00000006712		2.85908	0.00453914
ENSGALG00000044279	ENSGALT00000084070		2.65238	0.00454467
ENSGALG00000034083	ENSGALT00000070091	SMIM11A	-1.88571	0.00456221	small integral membrane protein 11A [Source:HGNC Symbol;Acc:HGNC:1293]
ENSGALG00000033118	ENSGALT00000047899	FAM83H	3.64949	0.00456221	family with sequence similarity 83 member H [Source:HGNC Symbol;Acc:HGNC:24797]
ENSGALG00000037515	ENSGALT00000079476		-3.31312	0.0045721
ENSGALG00000040023	ENSGALT00000067030	MAPK11	2.79649	0.00461432	mitogen-activated protein kinase 11 [Source:HGNC Symbol;Acc:HGNC:6873]
ENSGALG00000008320	ENSGALT00000013543	EDEM1	2.20544	0.00464412	ER degradation enhancing alpha-mannosidase like protein 1 [Source:HGNC Symbol;Acc:HGNC:18967]
ENSGALG00000005951	ENSGALT00000009569		4.38065	0.00464412
ENSGALG00000016872	ENSGALT00000027260	PCCA	-1.10813	0.00468565	propionyl-CoA carboxylase alpha subunit [Source:HGNC Symbol;Acc:HGNC:8653]
ENSGALG00000037316	ENSGALT00000071898		2.44559	0.00468565
ENSGALG00000010983	ENSGALT00000017891	NPY	2.87248	0.00468565	Pro-neuropeptide Y Neuropeptide Y C-flanking peptide of NPY [Source:UniProtKB/Swiss-Prot;Acc:P28673]
ENSGALG00000046441	ENSGALT00000083297		5.1911	0.00468565
ENSGALG00000005034	ENSGALT00000008070	ACAD9	-1.41533	0.00468974	acyl-CoA dehydrogenase family member 9 [Source:HGNC Symbol;Acc:HGNC:21497]
ENSGALG00000003604	ENSGALT00000005705	SLC46A1	1.61279	0.00469461	solute carrier family 46 member 1 [Source:HGNC Symbol;Acc:HGNC:30521]
ENSGALG00000037238	ENSGALT00000053429	PCCB	-0.873262	0.0046948	propionyl-CoA carboxylase beta subunit [Source:HGNC Symbol;Acc:HGNC:8654]
ENSGALG00000032061	ENSGALT00000062398		1.14908	0.00469904
ENSGALG00000003426	ENSGALT00000005419	RHBDL3	-1.84152	0.00474608	rhomboid like 3 [Source:HGNC Symbol;Acc:HGNC:16502]
ENSGALG00000029935	ENSGALT00000074495		3.13152	0.00474608
ENSGALG00000003819	ENSGALT00000034244	ADAP1	2.2371	0.00479353	ArfGAP with dual PH domains 1 [Source:HGNC Symbol;Acc:HGNC:16486]
ENSGALG00000009842	ENSGALT00000016002	RASSF3	-1.12982	0.00481037	Ras association domain family member 3 [Source:HGNC Symbol;Acc:HGNC:14271]
ENSGALG00000017246	ENSGALT00000027880	ME3	-2.00078	0.00481331	malic enzyme 3 [Source:HGNC Symbol;Acc:HGNC:6985]
ENSGALG00000031663	ENSGALT00000065383	SEC11C	2.16199	0.00481331	SEC11 homolog C, signal peptidase complex subunit [Source:HGNC Symbol;Acc:HGNC:23400]
ENSGALG00000032474	ENSGALT00000075121		2.01266	0.00482886
ENSGALG00000004302	ENSGALT00000033730	NDUFA10	-1.52204	0.00482941	NADH:ubiquinone oxidoreductase subunit A10 [Source:HGNC Symbol;Acc:HGNC:7684]
ENSGALG00000003103	ENSGALT00000036283	MST1R	3.70833	0.00488511	macrophage stimulating 1 receptor [Source:HGNC Symbol;Acc:HGNC:7381]
ENSGALG00000032928	ENSGALT00000046609		-3.67936	0.00490046
ENSGALG00000015167	ENSGALT00000032813	PRUNE2	-2.49578	0.00490046	prune homolog 2 [Source:HGNC Symbol;Acc:HGNC:25209]
ENSGALG00000012119	ENSGALT00000037894	MARCO	-4.47025	0.00494352	macrophage receptor with collagenous structure [Source:HGNC Symbol;Acc:HGNC:6895]
ENSGALG00000010762	ENSGALT00000017501	OPN3	2.12293	0.00494352	opsin 3 [Source:HGNC Symbol;Acc:HGNC:14007]
ENSGALG00000036598	ENSGALT00000053427	KIAA1644	3.69732	0.00494352	KIAA1644 [Source:HGNC Symbol;Acc:HGNC:29335]
ENSGALG00000034498	ENSGALT00000070566		3.35447	0.00496891
ENSGALG00000045940	ENSGALT00000084573	NUGGC	3.81558	0.00496891	nuclear GTPase, germinal center associated [Source:HGNC Symbol;Acc:HGNC:33550]
ENSGALG00000011657	ENSGALT00000032978	EAF2	4.20479	0.00496891	ELL-associated factor 2 [Source:UniProtKB/Swiss-Prot;Acc:Q5ZHP7]
ENSGALG00000013634	ENSGALT00000022180	LRRC2	-2.71967	0.00497409	leucine rich repeat containing 2 [Source:HGNC Symbol;Acc:HGNC:14676]
ENSGALG00000045486	ENSGALT00000085990		4.95746	0.00498955
ENSGALG00000015608	ENSGALT00000025167	ADRA2C	4.08483	0.00500135	adrenoceptor alpha 2C [Source:HGNC Symbol;Acc:HGNC:283]
ENSGALG00000012076	ENSGALT00000019728	TIFA	3.01019	0.0050489	TRAF interacting protein with forkhead associated domain [Source:HGNC Symbol;Acc:HGNC:19075]
ENSGALG00000007646	ENSGALT00000012370		-1.66014	0.00507828
ENSGALG00000027159	ENSGALT00000043469	CNKSR3	-0.937434	0.00508213	CNKSR family member 3 [Source:HGNC Symbol;Acc:HGNC:23034]
ENSGALG00000007101	ENSGALT00000054223	ZPR1	1.9356	0.00510257	ZPR1 zinc finger [Source:HGNC Symbol;Acc:HGNC:13051]
ENSGALG00000036219	ENSGALT00000079716		2.47679	0.00511236
ENSGALG00000030834	ENSGALT00000079736	ATP8B1	5.41065	0.00513201	ATPase phospholipid transporting 8B1 [Source:HGNC Symbol;Acc:HGNC:3706]
ENSGALG00000007326	ENSGALT00000029998	PMM2	2.22635	0.0051487	phosphomannomutase 2 [Source:HGNC Symbol;Acc:HGNC:9115]
ENSGALG00000040276	ENSGALT00000077870	RUNX2	3.08386	0.00517511	runt related transcription factor 2 [Source:HGNC Symbol;Acc:HGNC:10472]
ENSGALG00000031538	ENSGALT00000057770		1.99163	0.00518147
ENSGALG00000044818	ENSGALT00000087324		-1.38443	0.00519104
ENSGALG00000011309	ENSGALT00000018451	PLXNC1	2.22597	0.00519104	plexin C1 [Source:HGNC Symbol;Acc:HGNC:9106]
ENSGALG00000029372	ENSGALT00000081011		0.980382	0.00520574
ENSGALG00000005626	ENSGALT00000009027	TPST2	1.59731	0.00520574	tyrosylprotein sulfotransferase 2 [Source:HGNC Symbol;Acc:HGNC:12021]
ENSGALG00000015141	ENSGALT00000024432	GDA	1.68614	0.00520574	guanine deaminase [Source:HGNC Symbol;Acc:HGNC:4212]
ENSGALG00000037300	ENSGALT00000051566		4.08148	0.00520574
ENSGALG00000045936	ENSGALT00000019690	FAM83F	6.60638	0.00520574	family with sequence similarity 83 member F [Source:HGNC Symbol;Acc:HGNC:25148]
ENSGALG00000015398	ENSGALT00000030419		2.80391	0.00522581
ENSGALG00000010716	ENSGALT00000017440	AGA	0.932905	0.00523344	aspartylglucosaminidase [Source:HGNC Symbol;Acc:HGNC:318]
ENSGALG00000004572	ENSGALT00000007278		6.54177	0.00525946
ENSGALG00000016499	ENSGALT00000026616		-3.28133	0.00528893
ENSGALG00000012377	ENSGALT00000057311	HNMT	-1.98433	0.00528893	histamine N-methyltransferase [Source:HGNC Symbol;Acc:HGNC:5028]
ENSGALG00000013727	ENSGALT00000022311	SYNJ2	-0.945043	0.00528893	synaptojanin 2 [Source:HGNC Symbol;Acc:HGNC:11504]
ENSGALG00000010542	ENSGALT00000084572	PAPSS1	1.47397	0.00528893	3'-phosphoadenosine 5'-phosphosulfate synthase 1 [Source:HGNC Symbol;Acc:HGNC:8603]
ENSGALG00000008898	ENSGALT00000040369	GRIN1	4.6055	0.00528893	glutamate ionotropic receptor NMDA type subunit 1 [Source:HGNC Symbol;Acc:HGNC:4584]
ENSGALG00000012298	ENSGALT00000020097	SLC39A8	4.6682	0.00528893	solute carrier family 39 member 8 [Source:HGNC Symbol;Acc:HGNC:20862]
ENSGALG00000041748	ENSGALT00000080309	FAM83A	4.96034	0.00528893	family with sequence similarity 83 member A [Source:HGNC Symbol;Acc:HGNC:28210]
ENSGALG00000033942	ENSGALT00000080683		-2.47553	0.00529431
ENSGALG00000039690	ENSGALT00000078059	STMN2	3.97154	0.00529431	Stathmin-2 [Source:UniProtKB/Swiss-Prot;Acc:Q90987]
ENSGALG00000003374	ENSGALT00000005333	ESRP2	5.17026	0.00529431	Epithelial splicing regulatory protein 2 [Source:UniProtKB/Swiss-Prot;Acc:Q5ZLR4]
ENSGALG00000009693	ENSGALT00000015779	CPXM2	3.26095	0.00529869	carboxypeptidase X, M14 family member 2 [Source:HGNC Symbol;Acc:HGNC:26977]
ENSGALG00000010224	ENSGALT00000016620		2.16371	0.00530126
ENSGALG00000040243	ENSGALT00000064533		3.03454	0.00536029
ENSGALG00000035631	ENSGALT00000076690		3.24643	0.00536029
ENSGALG00000014455	ENSGALT00000023341	LPAR5	3.32915	0.00536029	lysophosphatidic acid receptor 5 [Source:HGNC Symbol;Acc:HGNC:13307]
ENSGALG00000027213	ENSGALT00000046004	ALX1	3.9541	0.00536029	ALX homeobox 1 [Source:HGNC Symbol;Acc:HGNC:1494]
ENSGALG00000002022	ENSGALT00000029706	B4GALT1	1.71711	0.0053712	beta-1,4-galactosyltransferase 1 [Source:HGNC Symbol;Acc:HGNC:924]
ENSGALG00000037246	ENSGALT00000058407	RAMP3	-1.47467	0.00538744	receptor activity modifying protein 3 [Source:HGNC Symbol;Acc:HGNC:9845]
ENSGALG00000034975	ENSGALT00000061032	CFTII	2.94249	0.00538744	fucosyltransferase 7 [Source:HGNC Symbol;Acc:HGNC:4018]
ENSGALG00000028341	ENSGALT00000045496		4.01334	0.00539929
ENSGALG00000012322	ENSGALT00000020138	KCTD16	-3.43803	0.00540584	potassium channel tetramerization domain containing 16 [Source:HGNC Symbol;Acc:HGNC:29244]
ENSGALG00000044889	ENSGALT00000089741		3.94395	0.00546238
ENSGALG00000003595	ENSGALT00000005687	SARM1	3.26461	0.00549016	sterile alpha and TIR motif containing 1 [Source:HGNC Symbol;Acc:HGNC:17074]
ENSGALG00000009903	ENSGALT00000016105	IFNG	6.25625	0.00551667	Interferon gamma [Source:UniProtKB/Swiss-Prot;Acc:P49708]
ENSGALG00000012345	ENSGALT00000020168	UST	1.63499	0.00556266	uronyl 2-sulfotransferase [Source:HGNC Symbol;Acc:HGNC:17223]
ENSGALG00000005905	ENSGALT00000009498	ZDHHC4	1.54032	0.00558967	zinc finger DHHC-type containing 4 [Source:HGNC Symbol;Acc:HGNC:18471]
ENSGALG00000010535	ENSGALT00000017148	SGMS2	1.92899	0.00560699	sphingomyelin synthase 2 [Source:HGNC Symbol;Acc:HGNC:28395]
ENSGALG00000010542	ENSGALT00000017158	PAPSS1	1.35944	0.00562432	3'-phosphoadenosine 5'-phosphosulfate synthase 1 [Source:HGNC Symbol;Acc:HGNC:8603]
ENSGALG00000044410	ENSGALT00000089221		3.35213	0.00562432
ENSGALG00000005414	ENSGALT00000008694	MSRB1	1.776	0.00563531	selenoprotein X, 1 [Source:RefSeq peptide;Acc:NP_001129030]
ENSGALG00000039007	ENSGALT00000058640		-4.23974	0.00564416
ENSGALG00000033902	ENSGALT00000071757		-2.54073	0.0056712
ENSGALG00000017163	ENSGALT00000027718	ACAT1	-1.46641	0.005676	acetyl-CoA acetyltransferase 1 [Source:HGNC Symbol;Acc:HGNC:93]
ENSGALG00000029879	ENSGALT00000049882		-1.42018	0.005676
ENSGALG00000027592	ENSGALT00000043152	ERN2	2.98967	0.00571409	endoplasmic reticulum to nucleus signaling 2 [Source:HGNC Symbol;Acc:HGNC:16942]
ENSGALG00000000692	ENSGALT00000000975	CDK18	3.09709	0.00572876	cyclin dependent kinase 18 [Source:HGNC Symbol;Acc:HGNC:8751]
ENSGALG00000025899	ENSGALT00000045524		-2.41914	0.00578994
ENSGALG00000032713	ENSGALT00000078617	FOXA1	4.89601	0.00578994	forkhead box A1 [Source:HGNC Symbol;Acc:HGNC:5021]
ENSGALG00000043301	ENSGALT00000062910		1.45034	0.00581767
ENSGALG00000029211	ENSGALT00000076848	FKBP6	2.73521	0.00581882	FK506 binding protein 6 [Source:HGNC Symbol;Acc:HGNC:3722]
ENSGALG00000046430	ENSGALT00000085445		2.75131	0.00581882
ENSGALG00000030876	ENSGALT00000047587		-1.64337	0.00581998
ENSGALG00000030272	ENSGALT00000059817		-0.966324	0.00581998
ENSGALG00000008700	ENSGALT00000055818	PDCD4	1.59669	0.00581998	programmed cell death protein 4 [Source:RefSeq peptide;Acc:NP_989635]
ENSGALG00000040072	ENSGALT00000078867		4.58286	0.00581998
ENSGALG00000039706	ENSGALT00000052828		1.30553	0.00587107
ENSGALG00000043175	ENSGALT00000072260		-2.8699	0.00587142
ENSGALG00000014312	ENSGALT00000023136		-1.02337	0.00587142
ENSGALG00000013235	ENSGALT00000021613	PDK1	-0.972561	0.00587142	pyruvate dehydrogenase kinase 1 [Source:HGNC Symbol;Acc:HGNC:8809]
ENSGALG00000016459	ENSGALT00000026555	FAM84A	3.07813	0.00589746	family with sequence similarity 84 member A [Source:HGNC Symbol;Acc:HGNC:20743]
ENSGALG00000043956	ENSGALT00000083373		-1.11522	0.00591077
ENSGALG00000006854	ENSGALT00000011088	NEURL2	1.41547	0.00591077	neuralized E3 ubiquitin protein ligase 2 [Source:HGNC Symbol;Acc:HGNC:16156]
ENSGALG00000006973	ENSGALT00000011296	BLNK	2.47143	0.00591077	B-cell linker protein [Source:UniProtKB/Swiss-Prot;Acc:Q9YGC1]
ENSGALG00000027520	ENSGALT00000042961		2.84193	0.00591077
ENSGALG00000007570	ENSGALT00000012241		4.44287	0.00591077
ENSGALG00000011241	ENSGALT00000018331	RFTN1	1.92373	0.00592777	raftlin, lipid raft linker 1 [Source:HGNC Symbol;Acc:HGNC:30278]
ENSGALG00000015110	ENSGALT00000024378	FAM189A2	-1.79637	0.00593604	family with sequence similarity 189 member A2 [Source:HGNC Symbol;Acc:HGNC:24820]
ENSGALG00000019201	ENSGALT00000025252	HSPA13	2.86831	0.00597146	heat shock protein family A (Hsp70) member 13 [Source:HGNC Symbol;Acc:HGNC:11375]
ENSGALG00000015331	ENSGALT00000024745	GNE	3.51933	0.00597146	glucosamine (UDP-N-acetyl)-2-epimerase/N-acetylmannosamine kinase [Source:HGNC Symbol;Acc:HGNC:23657]
ENSGALG00000016415	ENSGALT00000026478	MAP7D2	4.38041	0.00597146	MAP7 domain containing 2 [Source:HGNC Symbol;Acc:HGNC:25899]
ENSGALG00000015693	ENSGALT00000046605	USP25	-1.43297	0.00597373	ubiquitin specific peptidase 25 [Source:HGNC Symbol;Acc:HGNC:12624]
ENSGALG00000001109	ENSGALT00000001663	GTSF1	-1.25203	0.00597373	gametocyte specific factor 1 [Source:HGNC Symbol;Acc:HGNC:26565]
ENSGALG00000016215	ENSGALT00000026137	CXorf36	-1.63871	0.00597438	chromosome X open reading frame 36 [Source:HGNC Symbol;Acc:HGNC:25866]
ENSGALG00000040368	ENSGALT00000067189	CALR	1.7958	0.00597438	calreticulin [Source:HGNC Symbol;Acc:HGNC:1455]
ENSGALG00000002987	ENSGALT00000004728	SERPINF2	1.95675	0.00597438	serpin family F member 2 [Source:HGNC Symbol;Acc:HGNC:9075]
ENSGALG00000046353	ENSGALT00000084312		2.77801	0.00597438
ENSGALG00000032718	ENSGALT00000048428	NIPAL2	4.39262	0.00597438	NIPA like domain containing 2 [Source:HGNC Symbol;Acc:HGNC:25854]
ENSGALG00000015155	ENSGALT00000083409	CARNMT1	-0.986445	0.00600121	Carnosine N-methyltransferase [Source:UniProtKB/Swiss-Prot;Acc:F1N9S8]
ENSGALG00000033282	ENSGALT00000075624		-1.34182	0.00601178
ENSGALG00000015249	ENSGALT00000036922	TTF2	1.51536	0.00601178	transcription termination factor 2 [Source:HGNC Symbol;Acc:HGNC:12398]
ENSGALG00000036391	ENSGALT00000056244	GFPT1	2.92247	0.00601178	glutamine--fructose-6-phosphate transaminase 1 [Source:HGNC Symbol;Acc:HGNC:4241]
ENSGALG00000015388	ENSGALT00000024824		3.62309	0.00601285
ENSGALG00000046639	ENSGALT00000083539		2.5527	0.00605781
ENSGALG00000006261	ENSGALT00000010119		1.61242	0.00609521	15 kDa selenoprotein precursor [Source:RefSeq peptide;Acc:NP_001012944]
ENSGALG00000005066	ENSGALT00000008122	DPM2	1.59889	0.00611342	dolichyl-phosphate mannosyltransferase subunit 2, regulatory [Source:HGNC Symbol;Acc:HGNC:3006]
ENSGALG00000030273	ENSGALT00000057047		-2.02357	0.00612532
ENSGALG00000010053	ENSGALT00000066531	PTPRF	1.47087	0.00612532	protein tyrosine phosphatase, receptor type F [Source:HGNC Symbol;Acc:HGNC:9670]
ENSGALG00000022850	ENSGALT00000026658	TMEM214	2.10195	0.00613623	transmembrane protein 214 [Source:HGNC Symbol;Acc:HGNC:25983]
ENSGALG00000029618	ENSGALT00000053226	AGBL2	3.07097	0.00613826	ATP/GTP binding protein like 2 [Source:HGNC Symbol;Acc:HGNC:26296]
ENSGALG00000025999	ENSGALT00000045941	NDUFA4	-1.48117	0.00620614	NDUFA4, mitochondrial complex associated [Source:HGNC Symbol;Acc:HGNC:7687]
ENSGALG00000035366	ENSGALT00000064249		1.83824	0.00622664
ENSGALG00000012061	ENSGALT00000019704		2.2658	0.00622905
ENSGALG00000013603	ENSGALT00000022130		-1.3064	0.00623929
ENSGALG00000007072	ENSGALT00000011455	ACADS	-1.27864	0.00624918	acyl-CoA dehydrogenase, C-2 to C-3 short chain [Source:HGNC Symbol;Acc:HGNC:90]
ENSGALG00000005490	ENSGALT00000008816	RPS2	1.42123	0.00625996	ribosomal protein S2 [Source:HGNC Symbol;Acc:HGNC:10404]
ENSGALG00000002080	ENSGALT00000003239	DOCK2	2.22007	0.00631315	dedicator of cytokinesis 2 [Source:HGNC Symbol;Acc:HGNC:2988]
ENSGALG00000030526	ENSGALT00000066391		3.30189	0.00631873
ENSGALG00000016185	ENSGALT00000026078	SLC37A1	2.60533	0.00632798	solute carrier family 37 member 1 [Source:HGNC Symbol;Acc:HGNC:11024]
ENSGALG00000014640	ENSGALT00000023595		5.30676	0.00633515
ENSGALG00000033170	ENSGALT00000059357		2.92027	0.00646479
ENSGALG00000016870	ENSGALT00000027257	TMTC4	1.76551	0.00647458	transmembrane and tetratricopeptide repeat containing 4 [Source:HGNC Symbol;Acc:HGNC:25904]
ENSGALG00000030493	ENSGALT00000078128	ENTPD3	3.49283	0.00647642	ectonucleoside triphosphate diphosphohydrolase 3 [Source:HGNC Symbol;Acc:HGNC:3365]
ENSGALG00000026302	ENSGALT00000010418	SRPRB	1.89295	0.00652806	SRP receptor beta subunit [Source:HGNC Symbol;Acc:HGNC:24085]
ENSGALG00000005757	ENSGALT00000009243	IRF8	2.51873	0.00652806	Interferon regulatory factor 8 [Source:UniProtKB/Swiss-Prot;Acc:Q90871]
ENSGALG00000035461	ENSGALT00000070354	CHORDC1	-1.23363	0.00655347	cysteine and histidine rich domain containing 1 [Source:HGNC Symbol;Acc:HGNC:14525]
ENSGALG00000029002	ENSGALT00000042795		-3.8422	0.0065656
ENSGALG00000031594	ENSGALT00000048421		1.6943	0.0065656
ENSGALG00000040993	ENSGALT00000056719	BAMBI	2.9445	0.0065656	BMP and activin membrane bound inhibitor [Source:HGNC Symbol;Acc:HGNC:30251]
ENSGALG00000009063	ENSGALT00000014751		1.84016	0.00656849
ENSGALG00000001094	ENSGALT00000001639	ADGRD2	2.24231	0.00656849	adhesion G protein-coupled receptor D2 [Source:HGNC Symbol;Acc:HGNC:18651]
ENSGALG00000007955	ENSGALT00000012920	SLC16A5	2.66322	0.00656849	solute carrier family 16 member 5 [Source:HGNC Symbol;Acc:HGNC:10926]
ENSGALG00000040189	ENSGALT00000070155	RIPK4	4.55301	0.00656849	receptor interacting serine/threonine kinase 4 [Source:HGNC Symbol;Acc:HGNC:496]
ENSGALG00000015705	ENSGALT00000025327	WHSC1	-1.75183	0.00659613	Wolf-Hirschhorn syndrome candidate 1 [Source:HGNC Symbol;Acc:HGNC:12766]
ENSGALG00000000154	ENSGALT00000000210	DENND2D	2.89133	0.00659613	DENN domain containing 2D [Source:HGNC Symbol;Acc:HGNC:26192]
ENSGALG00000008424	ENSGALT00000040245	CALML3	4.81074	0.00659613	calmodulin like 3 [Source:HGNC Symbol;Acc:HGNC:1452]
ENSGALG00000033198	ENSGALT00000058969	MYO5C	4.30559	0.00670151	myosin VC [Source:HGNC Symbol;Acc:HGNC:7604]
ENSGALG00000008811	ENSGALT00000014322	SLC1A4	2.55227	0.00672483	solute carrier family 1 member 4 [Source:HGNC Symbol;Acc:HGNC:10942]
ENSGALG00000008855	ENSGALT00000059584	UGP2	-1.65228	0.00678281	UDP-glucose pyrophosphorylase 2 [Source:HGNC Symbol;Acc:HGNC:12527]
ENSGALG00000020679	ENSGALT00000033099		4.98077	0.00678281
ENSGALG00000046426	ENSGALT00000083312		6.48113	0.00678281
ENSGALG00000028496	ENSGALT00000034380		6.34987	0.00678807
ENSGALG00000010825	ENSGALT00000017599	AGR2	4.81495	0.00680113	anterior gradient 2, protein disulphide isomerase family member [Source:HGNC Symbol;Acc:HGNC:328]
ENSGALG00000041977	ENSGALT00000080672		2.50152	0.00684473
ENSGALG00000035206	ENSGALT00000059541		1.72918	0.00686
ENSGALG00000035886	ENSGALT00000074126		-3.52756	0.00698602
ENSGALG00000001115	ENSGALT00000001683	MMEL1	-2.231	0.00698602	membrane metalloendopeptidase like 1 [Source:HGNC Symbol;Acc:HGNC:14668]
ENSGALG00000015846	ENSGALT00000025548	SNAP91	2.47579	0.00704443	synaptosome associated protein 91 [Source:HGNC Symbol;Acc:HGNC:14986]
ENSGALG00000014267	ENSGALT00000023079	RBM47	4.01797	0.00708513	RNA binding motif protein 47 [Source:HGNC Symbol;Acc:HGNC:30358]
ENSGALG00000011661	ENSGALT00000019062	SOD2	-1.41351	0.00710201	superoxide dismutase 2, mitochondrial [Source:HGNC Symbol;Acc:HGNC:11180]
ENSGALG00000039380	ENSGALT00000063595	TBC1D1	-1.06408	0.0071256	TBC1 domain family member 1 [Source:HGNC Symbol;Acc:HGNC:11578]
ENSGALG00000032296	ENSGALT00000047707		-2.9761	0.00714956
ENSGALG00000012606	ENSGALT00000020582	ISCA1	-1.30255	0.00714956	Iron-sulfur cluster assembly 1 homolog, mitochondrial [Source:UniProtKB/Swiss-Prot;Acc:Q5ZJ74]
ENSGALG00000001780	ENSGALT00000002745	PROC	2.31029	0.00714956	protein C, inactivator of coagulation factors Va and VIIIa [Source:HGNC Symbol;Acc:HGNC:9451]
ENSGALG00000026468	ENSGALT00000045614	CHSY1	2.50795	0.00714956	chondroitin sulfate synthase 1 [Source:HGNC Symbol;Acc:HGNC:17198]
ENSGALG00000006355	ENSGALT00000010272	SPTY2D1	1.72402	0.00715582	Protein SPT2 homolog [Source:UniProtKB/Swiss-Prot;Acc:E1BUG7]
ENSGALG00000008932	ENSGALT00000014516		4.79936	0.00718168
ENSGALG00000029576	ENSGALT00000048041	PDHB	-1.23095	0.00718323	pyruvate dehydrogenase E1 component subunit beta, mitochondrial [Source:RefSeq peptide;Acc:NP_001185549]
ENSGALG00000042718	ENSGALT00000068870		5.83041	0.00721973
ENSGALG00000015799	ENSGALT00000043907	ELAVL2	5.24663	0.00723434	ELAV like RNA binding protein 2 [Source:HGNC Symbol;Acc:HGNC:3313]
ENSGALG00000029497	ENSGALT00000073900		2.67048	0.00730487
ENSGALG00000042421	ENSGALT00000071841		1.34103	0.00732269
ENSGALG00000002561	ENSGALT00000004046		1.5994	0.0073662
ENSGALG00000010792	ENSGALT00000037945	AGMO	2.93033	0.00736685	alkylglycerol monooxygenase [Source:HGNC Symbol;Acc:HGNC:33784]
ENSGALG00000033093	ENSGALT00000066122		1.95877	0.00738848
ENSGALG00000031164	ENSGALT00000068056	WFDC2	4.82802	0.0074293	WAP four-disulfide core domain 2 [Source:HGNC Symbol;Acc:HGNC:15939]
ENSGALG00000041939	ENSGALT00000071829	FAM222B	1.20108	0.00745763	family with sequence similarity 222 member B [Source:HGNC Symbol;Acc:HGNC:25563]
ENSGALG00000002992	ENSGALT00000004736	DAW1	2.28011	0.00745763	dynein assembly factor with WD repeats 1 [Source:HGNC Symbol;Acc:HGNC:26383]
ENSGALG00000006374	ENSGALT00000010300	TBX6	5.2037	0.00745931	T-box 6 [Source:HGNC Symbol;Acc:HGNC:11605]
ENSGALG00000013002	ENSGALT00000021234	DAP1	1.77296	0.00746035
ENSGALG00000038775	ENSGALT00000052766	SPON1	1.4253	0.0074757	Gallus gallus spondin 1, extracellular matrix protein (SPON1), mRNA. [Source:RefSeq mRNA;Acc:NM_204851]
ENSGALG00000011635	ENSGALT00000029195	TFCP2L1	2.66648	0.00749881	transcription factor CP2 like 1 [Source:HGNC Symbol;Acc:HGNC:17925]
ENSGALG00000030705	ENSGALT00000063163	TRABD	2.40024	0.00751171	TraB domain containing [Source:HGNC Symbol;Acc:HGNC:28805]
ENSGALG00000032326	ENSGALT00000075470		1.36245	0.0076392
ENSGALG00000010214	ENSGALT00000016607	JADE1	0.845969	0.00767296	jade family PHD finger 1 [Source:HGNC Symbol;Acc:HGNC:30027]
ENSGALG00000016583	ENSGALT00000026768	ESCO2	2.50419	0.00767385	establishment of sister chromatid cohesion N-acetyltransferase 2 [Source:HGNC Symbol;Acc:HGNC:27230]
ENSGALG00000003733	ENSGALT00000005924	LIFR	-1.40177	0.00769836	leukemia inhibitory factor receptor alpha [Source:HGNC Symbol;Acc:HGNC:6597]
ENSGALG00000038209	ENSGALT00000060935		2.19461	0.00769836
ENSGALG00000036593	ENSGALT00000082069		3.66319	0.00769836
ENSGALG00000041427	ENSGALT00000079320		5.62035	0.00769836
ENSGALG00000042588	ENSGALT00000066654		-2.93781	0.00770582
ENSGALG00000009667	ENSGALT00000015737	MFAP3L	1.65263	0.00773149	microfibrillar associated protein 3 like [Source:HGNC Symbol;Acc:HGNC:29083]
ENSGALG00000031615	ENSGALT00000074327	FAIM2	3.166	0.00773149	Fas apoptotic inhibitory molecule 2 [Source:HGNC Symbol;Acc:HGNC:17067]
ENSGALG00000014994	ENSGALT00000024182	CRHBP	5.51918	0.00773149	corticotropin releasing hormone binding protein [Source:HGNC Symbol;Acc:HGNC:2356]
ENSGALG00000015442	ENSGALT00000024906	FSD1L	-1.23692	0.00774267	fibronectin type III and SPRY domain containing 1 like [Source:HGNC Symbol;Acc:HGNC:13753]
ENSGALG00000046550	ENSGALT00000088399		-1.27258	0.0077481
ENSGALG00000045820	ENSGALT00000086834		3.98152	0.00775411
ENSGALG00000017072	ENSGALT00000027575	N4BP2L1	1.07618	0.00776634	NEDD4 binding protein 2 like 1 [Source:HGNC Symbol;Acc:HGNC:25037]
ENSGALG00000005002	ENSGALT00000089835	VDAC2	-2.16518	0.00781918	voltage dependent anion channel 2 [Source:HGNC Symbol;Acc:HGNC:12672]
ENSGALG00000036160	ENSGALT00000060148	BOLL	-1.95405	0.00786379	boule homolog, RNA binding protein [Source:HGNC Symbol;Acc:HGNC:14273]
ENSGALG00000034832	ENSGALT00000051360		4.51567	0.00786379
ENSGALG00000027885	ENSGALT00000045833	C4orf19	6.08836	0.00786379	chromosome 4 open reading frame 19 [Source:HGNC Symbol;Acc:HGNC:25618]
ENSGALG00000001091	ENSGALT00000001635	C1orf116	3.45006	0.00786484	chromosome 1 open reading frame 116 [Source:HGNC Symbol;Acc:HGNC:28667]
ENSGALG00000037257	ENSGALT00000062339	HLX	-2.01741	0.00788673	H2.0 like homeobox [Source:HGNC Symbol;Acc:HGNC:4978]
ENSGALG00000013773	ENSGALT00000022368	FUCA2	1.62184	0.00790374	fucosidase, alpha-L- 2, plasma [Source:HGNC Symbol;Acc:HGNC:4008]
ENSGALG00000007793	ENSGALT00000012638	UPRT	2.01514	0.00795651	uracil phosphoribosyltransferase homolog [Source:HGNC Symbol;Acc:HGNC:28334]
ENSGALG00000045064	ENSGALT00000086202		2.17421	0.00803813
ENSGALG00000011822	ENSGALT00000019296	CANT1	1.86697	0.00804541	calcium activated nucleotidase 1 [Source:HGNC Symbol;Acc:HGNC:19721]
ENSGALG00000041273	ENSGALT00000067502	KIAA0319	3.81274	0.00804541	KIAA0319 [Source:HGNC Symbol;Acc:HGNC:21580]
ENSGALG00000029680	ENSGALT00000064093		1.88318	0.00806554
ENSGALG00000000911	ENSGALT00000001340	IL19	7.17069	0.00806554	interleukin 19 [Source:HGNC Symbol;Acc:HGNC:5990]
ENSGALG00000033954	ENSGALT00000055234	TMEM248	1.89936	0.00808767	transmembrane protein 248 [Source:HGNC Symbol;Acc:HGNC:25476]
ENSGALG00000012770	ENSGALT00000020836		-2.1096	0.00812917
ENSGALG00000026167	ENSGALT00000039333	PIK3R5	2.15291	0.00812917	phosphoinositide-3-kinase regulatory subunit 5 [Source:HGNC Symbol;Acc:HGNC:30035]
ENSGALG00000006331	ENSGALT00000010235	STAMBPL1	2.41727	0.00812917	STAM binding protein like 1 [Source:HGNC Symbol;Acc:HGNC:24105]
ENSGALG00000007378	ENSGALT00000023289	FAM162A	-1.20221	0.00815612	family with sequence similarity 162 member A [Source:HGNC Symbol;Acc:HGNC:17865]
ENSGALG00000016680	ENSGALT00000026916	TFAP2B	5.66792	0.00815612	transcription factor AP-2-beta [Source:RefSeq peptide;Acc:NP_990226]
ENSGALG00000025748	ENSGALT00000044176	FGF9	1.95285	0.0081955	fibroblast growth factor 9 [Source:HGNC Symbol;Acc:HGNC:3687]
ENSGALG00000003039	ENSGALT00000004808	SRM	1.78224	0.00822838	spermidine synthase [Source:HGNC Symbol;Acc:HGNC:11296]
ENSGALG00000012123	ENSGALT00000019804	PAX6	6.03693	0.00822838	paired box 6 [Source:HGNC Symbol;Acc:HGNC:8620]
ENSGALG00000032879	ENSGALT00000053858		-3.13196	0.00827611
ENSGALG00000009497	ENSGALT00000015460	AVPR2	-2.81768	0.00827611	arginine vasopressin receptor 2 [Source:HGNC Symbol;Acc:HGNC:897]
ENSGALG00000025972	ENSGALT00000045782	SELM	1.10251	0.00827611	selenoprotein M precursor [Source:RefSeq peptide;Acc:NP_001264788]
ENSGALG00000004413	ENSGALT00000007033	SLC39A11	2.29314	0.0082871	solute carrier family 39 member 11 [Source:HGNC Symbol;Acc:HGNC:14463]
ENSGALG00000006871	ENSGALT00000033975	SLCO3A1	-1.67398	0.00829169	solute carrier organic anion transporter family member 3A1 [Source:HGNC Symbol;Acc:HGNC:10952]
ENSGALG00000010302	ENSGALT00000016761	SLC33A1	1.91699	0.00829169	solute carrier family 33 member 1 [Source:HGNC Symbol;Acc:HGNC:95]
ENSGALG00000042009	ENSGALT00000070082	HMMR	2.2532	0.00829169	hyaluronan mediated motility receptor [Source:HGNC Symbol;Acc:HGNC:5012]
ENSGALG00000000902	ENSGALT00000001324	KDF1	3.39081	0.00829609	keratinocyte differentiation factor 1 [Source:HGNC Symbol;Acc:HGNC:26624]
ENSGALG00000013177	ENSGALT00000021521	BCAT1	1.72531	0.00830765	branched chain amino acid transaminase 1 [Source:HGNC Symbol;Acc:HGNC:976]
ENSGALG00000038787	ENSGALT00000059714		-1.8508	0.00834119
ENSGALG00000032858	ENSGALT00000065720	RSL24D1	-0.8318	0.00834119	ribosomal L24 domain containing 1 [Source:HGNC Symbol;Acc:HGNC:18479]
ENSGALG00000003837	ENSGALT00000006090	ADCY7	1.58761	0.00834119	adenylate cyclase 7 [Source:HGNC Symbol;Acc:HGNC:238]
ENSGALG00000040765	ENSGALT00000053461		2.2895	0.00834119
ENSGALG00000004231	ENSGALT00000040455	IFNLR1	2.76003	0.00834119	Interferon lambda receptor 1 [Source:UniProtKB/Swiss-Prot;Acc:K9JA28]
ENSGALG00000016012	ENSGALT00000025797		5.36298	0.00834119
ENSGALG00000001143	ENSGALT00000001717	ETS1	-1.2644	0.00845141	ETS proto-oncogene 1, transcription factor [Source:HGNC Symbol;Acc:HGNC:3488]
ENSGALG00000041812	ENSGALT00000073955		-2.59759	0.00851132
ENSGALG00000016351	ENSGALT00000063683	ACOT9	-1.09604	0.00854951	acyl-CoA thioesterase 9 [Source:HGNC Symbol;Acc:HGNC:17152]
ENSGALG00000009156	ENSGALT00000014915	CDAN1	1.06815	0.0085511	codanin 1 [Source:HGNC Symbol;Acc:HGNC:1713]
ENSGALG00000038502	ENSGALT00000075861	CCNF	1.61966	0.0085511	cyclin F [Source:HGNC Symbol;Acc:HGNC:1591]
ENSGALG00000027765	ENSGALT00000045580	MRC1L-D	-1.56131	0.00856935
ENSGALG00000045581	ENSGALT00000088857		1.9476	0.00856935
ENSGALG00000036969	ENSGALT00000061521	KLHL14	2.25669	0.00856935	kelch-like protein 14 [Source:RefSeq peptide;Acc:NP_001012884]
ENSGALG00000000616	ENSGALT00000084349	ELF3	4.23617	0.00856935	E74 like ETS transcription factor 3 [Source:HGNC Symbol;Acc:HGNC:3318]
ENSGALG00000009442	ENSGALT00000015372	ETFDH	-1.39612	0.00861816	electron transfer flavoprotein dehydrogenase [Source:HGNC Symbol;Acc:HGNC:3483]
ENSGALG00000003705	ENSGALT00000005871	VPS13C	1.50693	0.00865419	vacuolar protein sorting 13 homolog C [Source:HGNC Symbol;Acc:HGNC:23594]
ENSGALG00000041101	ENSGALT00000068087	GALNT6	5.06385	0.00865419	polypeptide N-acetylgalactosaminyltransferase 6 [Source:HGNC Symbol;Acc:HGNC:4128]
ENSGALG00000037547	ENSGALT00000056114		-2.34626	0.00865833
ENSGALG00000007690	ENSGALT00000012465	TFAP2C	3.83345	0.00869966	transcription factor AP-2 gamma [Source:HGNC Symbol;Acc:HGNC:11744]
ENSGALG00000031205	ENSGALT00000077270	GNGT2	-1.16682	0.00871482	G protein subunit gamma transducin 2 [Source:HGNC Symbol;Acc:HGNC:4412]
ENSGALG00000015343	ENSGALT00000024761	RTN4IP1	-0.816635	0.00871482	reticulon 4 interacting protein 1 [Source:HGNC Symbol;Acc:HGNC:18647]
ENSGALG00000035946	ENSGALT00000062836	GUCY1A3	-1.57695	0.00873385	guanylate cyclase 1 soluble subunit alpha [Source:HGNC Symbol;Acc:HGNC:4685]
ENSGALG00000029585	ENSGALT00000071524	FUNDC2	-1.51191	0.00873385	FUN14 domain containing 2 [Source:HGNC Symbol;Acc:HGNC:24925]
ENSGALG00000000806	ENSGALT00000001168	LINGO3	2.89271	0.00873385	leucine rich repeat and Ig domain containing 3 [Source:HGNC Symbol;Acc:HGNC:21206]
ENSGALG00000045288	ENSGALT00000087326	CAMK2N1	3.90616	0.00873385	calcium/calmodulin dependent protein kinase II inhibitor 1 [Source:HGNC Symbol;Acc:HGNC:24190]
ENSGALG00000002152	ENSGALT00000003373	GABRP	3.41738	0.00877526	gamma-aminobutyric acid type A receptor pi subunit [Source:HGNC Symbol;Acc:HGNC:4089]
ENSGALG00000023395	ENSGALT00000038622	PLIN1	2.77227	0.00879555	perilipin-1 [Source:RefSeq peptide;Acc:NP_001120911]
ENSGALG00000019276	ENSGALT00000021504		4.69849	0.00879555
ENSGALG00000004260	ENSGALT00000006774	PKP3	5.50043	0.00879555	plakophilin 3 [Source:HGNC Symbol;Acc:HGNC:9025]
ENSGALG00000013754	ENSGALT00000022346		1.42038	0.00885472
ENSGALG00000004809	ENSGALT00000007678	PPIF	-1.5667	0.00890449	peptidylprolyl isomerase F [Source:HGNC Symbol;Acc:HGNC:9259]
ENSGALG00000035766	ENSGALT00000074684		-1.07958	0.00890449
ENSGALG00000015197	ENSGALT00000024518		1.98817	0.00890715
ENSGALG00000035058	ENSGALT00000072738	CAMKV	4.73248	0.00892416	CaM kinase like vesicle associated [Source:HGNC Symbol;Acc:HGNC:28788]
ENSGALG00000046088	ENSGALT00000037863		-5.13785	0.00892445
ENSGALG00000017024	ENSGALT00000027507	NEK3	1.31775	0.00892445	NIMA related kinase 3 [Source:HGNC Symbol;Acc:HGNC:7746]
ENSGALG00000015073	ENSGALT00000024306	TMEM39A	1.66183	0.00892445	transmembrane protein 39A [Source:HGNC Symbol;Acc:HGNC:25600]
ENSGALG00000009606	ENSGALT00000015652		3.51066	0.00892445
ENSGALG00000030917	ENSGALT00000061233	CCDC65	4.1221	0.00893915	coiled-coil domain containing 65 [Source:HGNC Symbol;Acc:HGNC:29937]
ENSGALG00000036514	ENSGALT00000076129		6.93826	0.00895952
ENSGALG00000004957	ENSGALT00000007949	RHBDD1	1.02048	0.00904723	rhomboid domain containing 1 [Source:HGNC Symbol;Acc:HGNC:23081]
ENSGALG00000001693	ENSGALT00000002594	SLC18A1	1.03282	0.00904723	solute carrier family 18 member A1 [Source:HGNC Symbol;Acc:HGNC:10934]
ENSGALG00000013900	ENSGALT00000022537	MAP7	4.2925	0.00904723	microtubule associated protein 7 [Source:HGNC Symbol;Acc:HGNC:6869]
ENSGALG00000010002	ENSGALT00000016250		-2.45474	0.00906712
ENSGALG00000030371	ENSGALT00000071162		3.22713	0.00909834
ENSGALG00000007914	ENSGALT00000012853	DNAJC1	0.980596	0.00913258	DnaJ heat shock protein family (Hsp40) member C1 [Source:HGNC Symbol;Acc:HGNC:20090]
ENSGALG00000008341	ENSGALT00000074085	FURIN	2.21407	0.00913258	furin, paired basic amino acid cleaving enzyme [Source:HGNC Symbol;Acc:HGNC:8568]
ENSGALG00000016932	ENSGALT00000027372	MZT1	-1.03757	0.0091949	mitotic spindle organizing protein 1 [Source:HGNC Symbol;Acc:HGNC:33830]
ENSGALG00000043172	ENSGALT00000074134		2.51728	0.00921658
ENSGALG00000003476	ENSGALT00000005503	ERN1	1.63803	0.00923996	endoplasmic reticulum to nucleus signaling 1 [Source:HGNC Symbol;Acc:HGNC:3449]
ENSGALG00000032783	ENSGALT00000080195		0.943227	0.00929167
ENSGALG00000011900	ENSGALT00000019422	NAGA	0.945154	0.00931835	alpha-N-acetylgalactosaminidase [Source:HGNC Symbol;Acc:HGNC:7631]
ENSGALG00000040793	ENSGALT00000073117	KDELR2	1.51337	0.00931835	KDEL endoplasmic reticulum protein retention receptor 2 [Source:HGNC Symbol;Acc:HGNC:6305]
ENSGALG00000043006	ENSGALT00000079713	PDIA4	1.82734	0.00934063	protein disulfide-isomerase A4 [Source:RefSeq peptide;Acc:NP_001006370]
ENSGALG00000016570	ENSGALT00000026745		-1.73006	0.00936589
ENSGALG00000034346	ENSGALT00000054535	RDH10	1.04222	0.00940207	retinol dehydrogenase 10 (all-trans) [Source:HGNC Symbol;Acc:HGNC:19975]
ENSGALG00000039470	ENSGALT00000074408		1.45287	0.00940207
ENSGALG00000003881	ENSGALT00000006172	ERCC6L	1.87839	0.00940207	ERCC excision repair 6 like, spindle assembly checkpoint helicase [Source:HGNC Symbol;Acc:HGNC:20794]
ENSGALG00000005021	ENSGALT00000008038	RAB43	1.94578	0.00940207	RAB43, member RAS oncogene family [Source:HGNC Symbol;Acc:HGNC:19983]
ENSGALG00000043372	ENSGALT00000047770	RUNX3	3.67524	0.00940207	runt related transcription factor 3 [Source:HGNC Symbol;Acc:HGNC:10473]
ENSGALG00000013376	ENSGALT00000021820	CAPSL	3.49476	0.00947085	calcyphosine like [Source:HGNC Symbol;Acc:HGNC:28375]
ENSGALG00000007608	ENSGALT00000012303	ARHGEF9	-1.22912	0.00949732	Cdc42 guanine nucleotide exchange factor 9 [Source:HGNC Symbol;Acc:HGNC:14561]
ENSGALG00000016699	ENSGALT00000031534		-2.86336	0.00952566
ENSGALG00000031142	ENSGALT00000049854	ACAA2	-1.2816	0.009535	acetyl-CoA acyltransferase 2 [Source:HGNC Symbol;Acc:HGNC:83]
ENSGALG00000045656	ENSGALT00000090286		-2.73227	0.00956161
ENSGALG00000006519	ENSGALT00000010531	KIAA1024	-1.87382	0.00956161	KIAA1024 [Source:HGNC Symbol;Acc:HGNC:29172]
ENSGALG00000024049	ENSGALT00000040577	RAB33A	1.36139	0.00956161	RAB33A, member RAS oncogene family [Source:HGNC Symbol;Acc:HGNC:9773]
ENSGALG00000042730	ENSGALT00000074940	STT3A	1.76318	0.00956161	STT3A, catalytic subunit of the oligosaccharyltransferase complex [Source:HGNC Symbol;Acc:HGNC:6172]
ENSGALG00000036790	ENSGALT00000059625	RPS27A	1.11566	0.0095882	Ubiquitin-40S ribosomal protein S27a Ubiquitin 40S ribosomal protein S27a [Source:UniProtKB/Swiss-Prot;Acc:P79781]
ENSGALG00000013912	ENSGALT00000022554		6.6606	0.0095882
ENSGALG00000037925	ENSGALT00000058000	RND1	2.51091	0.00970007	Rho family GTPase 1 [Source:HGNC Symbol;Acc:HGNC:18314]
ENSGALG00000006819	ENSGALT00000011024		-2.38961	0.00971259
ENSGALG00000032672	ENSGALT00000080474	KRT5	5.24216	0.00974967
ENSGALG00000015218	ENSGALT00000024560	SLC19A2	-2.03867	0.00975133	solute carrier family 19 member 2 [Source:HGNC Symbol;Acc:HGNC:10938]
ENSGALG00000043307	ENSGALT00000061142		-1.06656	0.00975133
ENSGALG00000008990	ENSGALT00000014623	CXorf57	0.954097	0.00975133	chromosome X open reading frame 57 [Source:HGNC Symbol;Acc:HGNC:25486]
ENSGALG00000005323	ENSGALT00000008539	DIRAS2	-2.20773	0.00975297	DIRAS family GTPase 2 [Source:HGNC Symbol;Acc:HGNC:19323]
ENSGALG00000009913	ENSGALT00000038610	SMARCA5	1.81663	0.00979194	SWI/SNF related, matrix associated, actin dependent regulator of chromatin, subfamily a, member 5 [Source:HGNC Symbol;Acc:HGNC:11101]
ENSGALG00000002329	ENSGALT00000003670		-1.919	0.00981756
ENSGALG00000007030	ENSGALT00000011375		1.96953	0.00981756
ENSGALG00000008551	ENSGALT00000013929	CRELD2	2.56018	0.00984574	cysteine rich with EGF like domains 2 [Source:HGNC Symbol;Acc:HGNC:28150]
ENSGALG00000005095	ENSGALT00000008172	SLC25A25	-1.35807	0.00985506	solute carrier family 25 member 25 [Source:HGNC Symbol;Acc:HGNC:20663]
ENSGALG00000023189	ENSGALT00000037997	UMAD1	-0.82978	0.00985506	UBAP1-MVB12-associated (UMA) domain containing 1 [Source:HGNC Symbol;Acc:HGNC:48955]
ENSGALG00000010395	ENSGALT00000016930	SIAH2	1.74754	0.00985506	siah E3 ubiquitin protein ligase 2 [Source:HGNC Symbol;Acc:HGNC:10858]
ENSGALG00000031597	ENSGALT00000060227	HBAD	1.94543	0.00985506	Hemoglobin subunit alpha-D [Source:UniProtKB/Swiss-Prot;Acc:P02001]
ENSGALG00000013740	ENSGALT00000022329	SLC20A1	2.41737	0.00985506	solute carrier family 20 member 1 [Source:HGNC Symbol;Acc:HGNC:10946]
ENSGALG00000034784	ENSGALT00000077863		3.16314	0.00985506
ENSGALG00000033047	ENSGALT00000064578		3.22397	0.00985506
ENSGALG00000026698	ENSGALT00000043454		5.37286	0.00985506
ENSGALG00000016931	ENSGALT00000027371		1.82991	0.00986516
ENSGALG00000041494	ENSGALT00000081071	GOLGB1	1.93121	0.00986516	golgin B1 [Source:HGNC Symbol;Acc:HGNC:4429]
ENSGALG00000004240	ENSGALT00000006745	ORAI1	-1.28138	0.00990583	ORAI calcium release-activated calcium modulator 1 [Source:HGNC Symbol;Acc:HGNC:25896]
ENSGALG00000038254	ENSGALT00000062218	CUZD1	6.11837	0.00991085	CUB and zona pellucida like domains 1 [Source:HGNC Symbol;Acc:HGNC:17937]
ENSGALG00000015276	ENSGALT00000024659		3.95623	0.00996979
ENSGALG00000016329	ENSGALT00000026340	AGPAT5	-1.21955	0.0100398	1-acylglycerol-3-phosphate O-acyltransferase 5 [Source:HGNC Symbol;Acc:HGNC:20886]
ENSGALG00000007149	ENSGALT00000011578	CYTH3	-1.064	0.0100398	cytohesin 3 [Source:HGNC Symbol;Acc:HGNC:9504]
ENSGALG00000020647	ENSGALT00000033030	LDLRAD1	1.40093	0.0100398	low density lipoprotein receptor class A domain containing 1 [Source:HGNC Symbol;Acc:HGNC:32069]
ENSGALG00000041528	ENSGALT00000080406		1.5946	0.0100398	lipase maturation factor 2 [Source:RefSeq peptide;Acc:NP_001026743]
ENSGALG00000033943	ENSGALT00000048270	HYI	1.70459	0.0100398	hydroxypyruvate isomerase (putative) [Source:HGNC Symbol;Acc:HGNC:26948]
ENSGALG00000004293	ENSGALT00000006829		-3.28047	0.0100438
ENSGALG00000003911	ENSGALT00000006226	CACNG5	-2.67353	0.0101052	calcium voltage-gated channel auxiliary subunit gamma 5 [Source:HGNC Symbol;Acc:HGNC:1409]
ENSGALG00000016377	ENSGALT00000026413	PXDN	-1.52747	0.0101052	peroxidasin [Source:HGNC Symbol;Acc:HGNC:14966]
ENSGALG00000031533	ENSGALT00000069034		-2.9869	0.0101623
ENSGALG00000010049	ENSGALT00000016330	PTPRB	-1.68115	0.0102487	protein tyrosine phosphatase, receptor type B [Source:HGNC Symbol;Acc:HGNC:9665]
ENSGALG00000009704	ENSGALT00000015798	CHST15	1.85452	0.0102487	carbohydrate sulfotransferase 15 [Source:HGNC Symbol;Acc:HGNC:18137]
ENSGALG00000045775	ENSGALT00000089155		3.87559	0.0102487
ENSGALG00000044344	ENSGALT00000089469		4.0702	0.0102487
ENSGALG00000016361	ENSGALT00000026392	FAM110C	4.09953	0.0102487	family with sequence similarity 110 member C [Source:HGNC Symbol;Acc:HGNC:33340]
ENSGALG00000030101	ENSGALT00000079156	CSDC2	3.36907	0.01026	cold shock domain containing C2 [Source:HGNC Symbol;Acc:HGNC:30359]
ENSGALG00000033260	ENSGALT00000047163	SIAT9	-1.24077	0.0102718	ST3 beta-galactoside alpha-2,3-sialyltransferase 5 [Source:HGNC Symbol;Acc:HGNC:10872]
ENSGALG00000022901	ENSGALT00000037006		2.11993	0.0102753
ENSGALG00000012911	ENSGALT00000021056	SYT10	-3.43787	0.0103118	synaptotagmin 10 [Source:HGNC Symbol;Acc:HGNC:19266]
ENSGALG00000007536	ENSGALT00000012188		2.45843	0.010378
ENSGALG00000003107	ENSGALT00000004906	AMFR	0.921826	0.0104092	autocrine motility factor receptor [Source:HGNC Symbol;Acc:HGNC:463]
ENSGALG00000029083	ENSGALT00000045141	NXPH2	-2.51656	0.0104487	neurexophilin 2 [Source:HGNC Symbol;Acc:HGNC:8076]
ENSGALG00000029380	ENSGALT00000050995		-1.37746	0.0104556
ENSGALG00000012544	ENSGALT00000020488		2.11207	0.010589
ENSGALG00000020032	ENSGALT00000031873		2.54745	0.0106209
ENSGALG00000042031	ENSGALT00000067351	GPX2	4.10708	0.0106264	glutathione peroxidase 2 [Source:RefSeq peptide;Acc:NP_001264783]
ENSGALG00000041300	ENSGALT00000063132		-1.10136	0.0106347
ENSGALG00000008785	ENSGALT00000033152	MCCC1	-0.967199	0.0106466	methylcrotonoyl-CoA carboxylase 1 [Source:HGNC Symbol;Acc:HGNC:6936]
ENSGALG00000043234	ENSGALT00000075828	HBAA	1.92245	0.0106466	Hemoglobin subunit alpha-A [Source:UniProtKB/Swiss-Prot;Acc:P01994]
ENSGALG00000025948	ENSGALT00000045394	SLA2	2.52478	0.0106466	Src like adaptor 2 [Source:HGNC Symbol;Acc:HGNC:17329]
ENSGALG00000008058	ENSGALT00000013077	PAK3	-1.13101	0.0106601	p21 (RAC1) activated kinase 3 [Source:HGNC Symbol;Acc:HGNC:8592]
ENSGALG00000027454	ENSGALT00000045695	CENPW	1.41017	0.0106815	Centromere protein W [Source:UniProtKB/Swiss-Prot;Acc:P0DJH6]
ENSGALG00000006186	ENSGALT00000039400	RAD21L1	3.89868	0.0106815	RAD21 cohesin complex component like 1 [Source:HGNC Symbol;Acc:HGNC:16271]
ENSGALG00000030614	ENSGALT00000074202		5.36002	0.0106815
ENSGALG00000032145	ENSGALT00000070999	B4GAL-T7	1.37158	0.0106876	beta-1,4-galactosyltransferase 7 [Source:HGNC Symbol;Acc:HGNC:930]
ENSGALG00000033681	ENSGALT00000054901		-3.32629	0.0106932
ENSGALG00000039783	ENSGALT00000079929	MRPL57	1.23916	0.0106932	mitochondrial ribosomal protein L57 [Source:HGNC Symbol;Acc:HGNC:14514]
ENSGALG00000044480	ENSGALT00000087811	IL13RA1	1.63768	0.0106932	interleukin 13 receptor subunit alpha 1 [Source:HGNC Symbol;Acc:HGNC:5974]
ENSGALG00000000474	ENSGALT00000086246	RPL36	2.35596	0.0106932	60S ribosomal protein L36 [Source:UniProtKB/Swiss-Prot;Acc:Q98TF6]
ENSGALG00000042715	ENSGALT00000053545		3.19914	0.0106932
ENSGALG00000040840	ENSGALT00000052184	MPST	2.0215	0.0107113	mercaptopyruvate sulfurtransferase [Source:HGNC Symbol;Acc:HGNC:7223]
ENSGALG00000005378	ENSGALT00000078497	ARNTL	-1.89098	0.0107228	Aryl hydrocarbon receptor nuclear translocator-like protein 1 [Source:UniProtKB/Swiss-Prot;Acc:Q9I8T7]
ENSGALG00000002678	ENSGALT00000004220	CSPG4	-1.40174	0.0107228	chondroitin sulfate proteoglycan 4 [Source:HGNC Symbol;Acc:HGNC:2466]
ENSGALG00000034684	ENSGALT00000051646		-2.76993	0.0107257
ENSGALG00000007128	ENSGALT00000032361	SH3BGRL	1.06765	0.0107702	SH3 domain binding glutamate rich protein like [Source:HGNC Symbol;Acc:HGNC:10823]
ENSGALG00000004285	ENSGALT00000006810	HNF4A	3.48586	0.0107712	hepatocyte nuclear factor 4 alpha [Source:HGNC Symbol;Acc:HGNC:5024]
ENSGALG00000041884	ENSGALT00000068586	MFSD6	1.1911	0.0108362	major facilitator superfamily domain containing 6 [Source:HGNC Symbol;Acc:HGNC:24711]
ENSGALG00000007484	ENSGALT00000012100	GOT1	-1.55296	0.0108617	glutamic-oxaloacetic transaminase 1 [Source:HGNC Symbol;Acc:HGNC:4432]
ENSGALG00000005290	ENSGALT00000008481	TRMT13	-1.00617	0.0108617	tRNA methyltransferase 13 homolog [Source:HGNC Symbol;Acc:HGNC:25502]
ENSGALG00000030179	ENSGALT00000051952	C10orf54	0.970998	0.0108617	chromosome 10 open reading frame 54 [Source:HGNC Symbol;Acc:HGNC:30085]
ENSGALG00000003025	ENSGALT00000004781		2.71407	0.0108617
ENSGALG00000010326	ENSGALT00000016809	FLVCR2	2.67704	0.0108802	feline leukemia virus subgroup C cellular receptor family member 2 [Source:HGNC Symbol;Acc:HGNC:20105]
ENSGALG00000012987	ENSGALT00000021201	CCDC77	1.20036	0.0108979	coiled-coil domain containing 77 [Source:HGNC Symbol;Acc:HGNC:28203]
ENSGALG00000001220	ENSGALT00000001852	HERPUD1	2.43029	0.0108979	homocysteine inducible ER protein with ubiquitin like domain 1 [Source:HGNC Symbol;Acc:HGNC:13744]
ENSGALG00000014976	ENSGALT00000031549		2.57413	0.0108979
ENSGALG00000013865	ENSGALT00000031776		-0.983159	0.0109057
ENSGALG00000010199	ENSGALT00000016578	MFSD8	-1.27798	0.01095	major facilitator superfamily domain containing 8 [Source:HGNC Symbol;Acc:HGNC:28486]
ENSGALG00000010795	ENSGALT00000017557	ISPD	-1.22954	0.0109513	isoprenoid synthase domain containing [Source:HGNC Symbol;Acc:HGNC:37276]
ENSGALG00000012378	ENSGALT00000020211	KATNA1	0.944045	0.0109548	Katanin p60 ATPase-containing subunit A1 [Source:UniProtKB/Swiss-Prot;Acc:Q1HGK7]
ENSGALG00000004047	ENSGALT00000006441	GALE	2.08082	0.0109617	UDP-galactose-4-epimerase [Source:HGNC Symbol;Acc:HGNC:4116]
ENSGALG00000034168	ENSGALT00000070747	WNT5A	1.45037	0.0109733	Wnt family member 5A [Source:HGNC Symbol;Acc:HGNC:12784]
ENSGALG00000012033	ENSGALT00000019637	SGSM3	1.90869	0.0109733	small G protein signaling modulator 3 [Source:HGNC Symbol;Acc:HGNC:25228]
ENSGALG00000013943	ENSGALT00000082520		1.2775	0.0110273
ENSGALG00000012913	ENSGALT00000021059	PKP2	2.33573	0.0110273	plakophilin 2 [Source:HGNC Symbol;Acc:HGNC:9024]
ENSGALG00000044506	ENSGALT00000088479		4.82511	0.0110925
ENSGALG00000042529	ENSGALT00000076192		3.63897	0.0110972
ENSGALG00000015267	ENSGALT00000024644	CMSS1	-2.23636	0.0111187	chromosome 1 open reading frame, human C3orf26 [Source:RefSeq peptide;Acc:NP_001272855]
ENSGALG00000003163	ENSGALT00000005006	GNAO1	2.54208	0.0111187	G protein subunit alpha o1 [Source:HGNC Symbol;Acc:HGNC:4389]
ENSGALG00000014843	ENSGALT00000023960	TPD52L1	3.12647	0.0111187	Tumor protein D53 homolog [Source:UniProtKB/Swiss-Prot;Acc:Q9I8F4]
ENSGALG00000042386	ENSGALT00000055941		4.68973	0.0111187
ENSGALG00000011950	ENSGALT00000019494	ACO2	-1.5913	0.0111252	aconitase 2 [Source:HGNC Symbol;Acc:HGNC:118]
ENSGALG00000045318	ENSGALT00000078236		2.47587	0.0111252
ENSGALG00000038532	ENSGALT00000061668		4.10066	0.0111853
ENSGALG00000012593	ENSGALT00000020565		4.84997	0.0111886
ENSGALG00000036822	ENSGALT00000066728		2.6744	0.0112569
ENSGALG00000031763	ENSGALT00000074815	EDARADD	2.83782	0.0112569	EDAR associated death domain [Source:HGNC Symbol;Acc:HGNC:14341]
ENSGALG00000045068	ENSGALT00000087418		3.98414	0.0112569
ENSGALG00000008997	ENSGALT00000014634	STEAP4	4.62103	0.0112978	STEAP4 metalloreductase [Source:HGNC Symbol;Acc:HGNC:21923]
ENSGALG00000039541	ENSGALT00000082936	SH3GLB2	1.19975	0.0113093	Endophilin-B2 [Source:UniProtKB/Swiss-Prot;Acc:Q5ZJ81]
ENSGALG00000042835	ENSGALT00000047397		1.77662	0.0113141
ENSGALG00000037802	ENSGALT00000052400		5.31361	0.0115351
ENSGALG00000024466	ENSGALT00000041379		2.80378	0.0115551
ENSGALG00000001319	ENSGALT00000002011	CAMK1G	-1.88478	0.0115954	calcium/calmodulin dependent protein kinase IG [Source:HGNC Symbol;Acc:HGNC:14585]
ENSGALG00000037934	ENSGALT00000054609		2.2205	0.0116373
ENSGALG00000040802	ENSGALT00000069934		5.37524	0.0116564
ENSGALG00000023622	ENSGALT00000003855		-2.68679	0.0116854	Avidin [Source:UniProtKB/Swiss-Prot;Acc:P02701]
ENSGALG00000029390	ENSGALT00000063658	C12orf65	1.13635	0.0116854	chromosome 12 open reading frame 65 [Source:HGNC Symbol;Acc:HGNC:26784]
ENSGALG00000016728	ENSGALT00000026993	RP2	1.21819	0.0116854	Protein XRP2 [Source:UniProtKB/Swiss-Prot;Acc:Q5ZHN4]
ENSGALG00000009965	ENSGALT00000038608	MPL	1.85397	0.0116854	MPL proto-oncogene, thrombopoietin receptor [Source:HGNC Symbol;Acc:HGNC:7217]
ENSGALG00000010839	ENSGALT00000017620	SPC22	1.86439	0.0116854	Signal peptidase complex subunit 3 [Source:UniProtKB/Swiss-Prot;Acc:P28687]
ENSGALG00000014140	ENSGALT00000022879	ARFGAP3	2.57376	0.0116854	ADP ribosylation factor GTPase activating protein 3 [Source:HGNC Symbol;Acc:HGNC:661]
ENSGALG00000010778	ENSGALT00000017530	CHRM3	3.12776	0.0116854	cholinergic receptor muscarinic 3 [Source:HGNC Symbol;Acc:HGNC:1952]
ENSGALG00000007152	ENSGALT00000011587	FAM3D	4.64126	0.0116854	family with sequence similarity 3 member D [Source:HGNC Symbol;Acc:HGNC:18665]
ENSGALG00000039639	ENSGALT00000066735		3.20117	0.0117068
ENSGALG00000005985	ENSGALT00000009625	GDF10	2.1283	0.0117524	growth differentiation factor 10 [Source:HGNC Symbol;Acc:HGNC:4215]
ENSGALG00000004581	ENSGALT00000076331	NDST1	-1.50268	0.0117986	N-deacetylase and N-sulfotransferase 1 [Source:HGNC Symbol;Acc:HGNC:7680]
ENSGALG00000003205	ENSGALT00000005077	EIF4EBP1	0.8008	0.0118033	eukaryotic translation initiation factor 4E binding protein 1 [Source:HGNC Symbol;Acc:HGNC:3288]
[truncated: 1,917 more rows]
